# Supplementary material for: 4-(4-Amino­phenyl­sulfon­yl)anilinium toluene-4-sulfonate
Source: Acta Crystallogr Sect E Struct Rep Online. 2013 Dec 14;70(Pt 1):o37. doi: 10.1107/S1600536813033023 (PMC3914081; doi:10.1107/S1600536813033023)
Supplement: Supplementary file 1 [file e-70-00o37-sup1.cif]

##############################################################################
#                                                                            #
# This CIF contains the data in a paper accepted for publication in          #
# Acta Crystallographica Section E. It conforms to the requirements of       #
# Notes for Authors for Acta Crystallographica Section E, and has been       #
# peer reviewed under the auspices of the IUCr Commission on Journals.       #
#                                                                            #
# Full details of the Crystallographic Information File format               #
# are given in the paper "The Crystallographic Information File (CIF):       #
# a New Standard Archive File for Crystallography" by S. R. Hall, F. H.      #
# Allen and I. D. Brown [Acta Cryst. (1991), A47, 655-685].                  #
#                                                                            #
# The current version of the core CIF dictionary is obtainable from          #
# ftp://ftp.iucr.org/pub/cif_core.dic.                                       #
#                                                                            #
# Software is freely available for graphical display of the structure(s)     #
# in this CIF. For information consult the CIF software page                 #
# http://www.iucr.org/resources/cif/software.                                #
#                                                                            #
# This file may be used for bona fide research purposes within the           #
# scientific community so long as proper attribution is given to the journal # 
# article from which it was obtained.                                        #
#                                                                            #
##############################################################################
data_global
_audit_creation_method     'SHELXL97 (Sheldrick, 2008)'
_journal_date_recd_electronic     2013-12-05
_journal_date_accepted     2013-12-05
_journal_name_full     'Acta Crystallographica, Section E'
_journal_year     2014
_journal_volume     70
_journal_issue      1
_journal_page_first     o37
_journal_page_last     o37
_journal_paper_category     QO
_journal_paper_doi     10.1107/S1600536813033023
_journal_coeditor_code     SJ5377
_publ_contact_author_name     'Dr Graham Smith'
_publ_contact_author_address
;
    Science and Engineering Faculty
    Queensland University of Technology
    GPO Box 2434, Brisbane 4001, Australia
;
_publ_contact_author_email     ' g.smith@qut.edu.au '
_publ_contact_author_fax     ' 61 7 3864 1804 '
_publ_contact_author_phone     ' 61 7 3300 2667 '
_publ_section_title
;
4-(4-Aminophenylsulfonyl)anilinium toluene-4-sulfonate
;
loop_
    _publ_author_name
    _publ_author_address
    ' Graham Smith'
;
 Science and Engineering Faculty
 Queensland University of Technology
 GPO Box 2434, Brisbane, Queensland 4001, Australia
;
    ' Urs D. Wermuth'
;
 Science and Engineering Faculty
 Queensland University of Technology
 GPO Box 2434, Brisbane, Queensland 4001, Australia
;
data_I
_audit_creation_method     SHELXL-97
_database_code_depnum_ccdc_archive     'CCDC 975481'
_chemical_name_systematic
;
4-(4-Aminophenylsulfonyl)anilinium toluene-4-sulfonate
;
_chemical_name_common     'dapsone <i>p</i>-toluenesulfonate'
_chemical_formula_moiety     'C12 H13 N2 O2 S +, C7 H7 O3 S -'
_chemical_formula_sum     'C19 H20 N2 O5 S2'
_chemical_formula_iupac     'C12 H13 N2 O2 S +, C7 H7 O3 S -'
_chemical_formula_weight     420.49
_chemical_melting_point     ?
_symmetry_cell_setting     monoclinic
_symmetry_space_group_name_H-M     'P 21/n'
_symmetry_space_group_name_Hall     '-P 2yn'
loop_
    _symmetry_equiv_pos_as_xyz
    'x, y, z'
    '-x+1/2, y+1/2, -z+1/2'
    '-x, -y, -z'
    'x+1/2, -y+1/2, z+1/2'
_cell_length_a     5.9516(9)
_cell_length_b     25.147(3)
_cell_length_c     12.4506(15)
_cell_angle_alpha     90.00
_cell_angle_beta     94.908(11)
_cell_angle_gamma     90.00
_cell_volume     1856.6(4)
_cell_formula_units_Z     4
_cell_measurement_reflns_used     1570
_cell_measurement_theta_min     3.63
_cell_measurement_theta_max     27.19
_cell_measurement_temperature     200.0(10)
_exptl_crystal_description     'prism'
_exptl_crystal_colour     'colourless'
_exptl_crystal_size_max     0.25
_exptl_crystal_size_mid     0.12
_exptl_crystal_size_min     0.12
_exptl_crystal_density_diffrn     1.504
_exptl_crystal_density_meas     ?
_exptl_crystal_density_method     'not measured'
_exptl_crystal_F_000     880
_exptl_absorpt_coefficient_mu     0.322
_exptl_absorpt_correction_type     multi-scan
_exptl_absorpt_process_details     '(CrysAlis PRO; Agilent, 2013)'
_exptl_absorpt_correction_T_min     0.935
_exptl_absorpt_correction_T_max     0.980
_exptl_special_details
;
;
_diffrn_ambient_temperature     200.0(10)
_diffrn_radiation_type     MoK\a
_diffrn_radiation_wavelength     0.71073
_diffrn_radiation_source     'Enhance (Mo) X-ray source'
_diffrn_radiation_monochromator     graphite
_diffrn_measurement_device_type     'Oxford Diffraction Gemini-S CCD-detector'
_diffrn_measurement_method     '\w scans'
_diffrn_detector_area_resol_mean     16.077
_diffrn_reflns_number     6908
_diffrn_reflns_av_R_equivalents     0.0463
_diffrn_reflns_av_sigmaI/netI     0.0945
_diffrn_reflns_theta_min     3.24
_diffrn_reflns_theta_max     26.00
_diffrn_reflns_theta_full     26.00
_diffrn_measured_fraction_theta_max     0.999
_diffrn_measured_fraction_theta_full     0.999
_diffrn_reflns_limit_h_min     -7
_diffrn_reflns_limit_h_max     7
_diffrn_reflns_limit_k_min     -31
_diffrn_reflns_limit_k_max     19
_diffrn_reflns_limit_l_min     -7
_diffrn_reflns_limit_l_max     15
_diffrn_standards_number     0
_diffrn_standards_interval_count     .
_diffrn_standards_interval_time     .
_diffrn_standards_decay_%     ?
_refine_special_details
;
Refinement of <i>F</i>^2^ against ALL reflections. The weighted <i>R</i>-factor
<i>wR</i> and goodness of fit <i>S</i> are based on <i>F</i>^2^, conventional
<i>R</i>-factors <i>R</i> are based on <i>F</i>, with <i>F</i> set to zero for
negative <i>F</i>^2^. The threshold expression of <i>F</i>^2^ >
\s(<i>F</i>^2^) is used only for calculating <i>R</i>-factors(gt) <i>etc</i>.
and is not relevant to the choice of reflections for refinement.
<i>R</i>-factors based on <i>F</i>^2^ are statistically about twice as large
as those based on <i>F</i>, and <i>R</i>- factors based on ALL data will be
even larger.
;
_reflns_number_total     3650
_reflns_number_gt     2653
_reflns_threshold_expression     I>2\s(I)
_refine_ls_structure_factor_coef     Fsqd
_refine_ls_matrix_type     full
_refine_ls_R_factor_all     0.0943
_refine_ls_R_factor_gt     0.0610
_refine_ls_wR_factor_gt     0.1396
_refine_ls_wR_factor_ref     0.1614
_refine_ls_goodness_of_fit_ref     1.018
_refine_ls_restrained_S_all     1.018
_refine_ls_number_reflns     3650
_refine_ls_number_parameters     253
_refine_ls_number_restraints     0
_refine_ls_hydrogen_treatment     constr
_refine_ls_weighting_scheme     calc
_refine_ls_weighting_details
         'calc w=1/[\s^2^(Fo^2^)+(0.0672P)^2^+0.6392P] where P=(Fo^2^+2Fc^2^)/3'
_atom_sites_solution_hydrogens     geom
_atom_sites_solution_primary     direct
_atom_sites_solution_secondary     difmap
_refine_ls_shift/su_max     0.000
_refine_ls_shift/su_mean     0.000
_refine_diff_density_max     0.334
_refine_diff_density_min     -0.394
_refine_ls_extinction_method     none
_refine_ls_extinction_coef     ?
loop_
    _atom_type_symbol
    _atom_type_description
    _atom_type_scat_dispersion_real
    _atom_type_scat_dispersion_imag
    _atom_type_scat_source
    'C' 'C' 0.0033 0.0016
                         'International Tables Vol C Tables 4.2.6.8 and 6.1.1.4'
    'H' 'H' 0.0000 0.0000
                         'International Tables Vol C Tables 4.2.6.8 and 6.1.1.4'
    'N' 'N' 0.0061 0.0033
                         'International Tables Vol C Tables 4.2.6.8 and 6.1.1.4'
    'O' 'O' 0.0106 0.0060
                         'International Tables Vol C Tables 4.2.6.8 and 6.1.1.4'
    'S' 'S' 0.1246 0.1234
                         'International Tables Vol C Tables 4.2.6.8 and 6.1.1.4'
_computing_data_collection     'CrysAlis PRO (Agilent, 2013)'
_computing_cell_refinement     'CrysAlis PRO (Agilent, 2013)'
_computing_data_reduction     'CrysAlis PRO (Agilent, 2013)'
_computing_structure_solution     'SIR92 (Altomare <i>et al.</i>, 1993)'
_computing_structure_refinement     'SHELXL97 (Sheldrick, 2008)'
_computing_molecular_graphics     'PLATON (Spek, 2009)'
_computing_publication_material     'PLATON (Spek, 2009)'
loop_
    _atom_site_type_symbol
    _atom_site_label
    _atom_site_fract_x
    _atom_site_fract_y
    _atom_site_fract_z
    _atom_site_U_iso_or_equiv
    _atom_site_thermal_displace_type
    _atom_site_calc_flag
    _atom_site_refinement_flags
    _atom_site_occupancy
    _atom_site_disorder_assembly
    _atom_site_disorder_group
    S S1 0.31318(17) 0.24657(3) 0.40362(7) 0.0267(3) Uani d . 1.000 . .
    O O11 0.5538(5) 0.25511(10) 0.4069(2) 0.0372(9) Uani d . 1.000 . .
    O O12 0.1671(5) 0.29205(9) 0.3968(2) 0.0377(9) Uani d . 1.000 . .
    N N4 0.1704(5) 0.13828(12) 0.8172(2) 0.0243(9) Uani d . 1.000 . .
    N N41 0.0383(6) 0.10417(12) 0.0404(3) 0.0344(10) Uani d . 1.000 . .
    C C1 0.2645(6) 0.21160(12) 0.5225(3) 0.0205(10) Uani d . 1.000 . .
    C C2 0.4324(6) 0.17907(14) 0.5693(3) 0.0245(11) Uani d . 1.000 . .
    C C3 0.4005(6) 0.15377(14) 0.6663(3) 0.0247(11) Uani d . 1.000 . .
    C C4 0.2020(6) 0.16202(12) 0.7128(3) 0.0189(10) Uani d . 1.000 . .
    C C5 0.0323(6) 0.19321(13) 0.6645(3) 0.0214(10) Uani d . 1.000 . .
    C C6 0.0637(6) 0.21865(13) 0.5689(3) 0.0230(11) Uani d . 1.000 . .
    C C11 0.2346(6) 0.20430(13) 0.2959(3) 0.0205(10) Uani d . 1.000 . .
    C C21 0.0160(6) 0.20665(14) 0.2470(3) 0.0250(11) Uani d . 1.000 . .
    C C31 -0.0465(6) 0.17356(13) 0.1623(3) 0.0241(11) Uani d . 1.000 . .
    C C41 0.1045(7) 0.13691(13) 0.1250(3) 0.0254(11) Uani d . 1.000 . .
    C C51 0.3230(6) 0.13441(14) 0.1764(3) 0.0275(11) Uani d . 1.000 . .
    C C61 0.3863(6) 0.16748(14) 0.2607(3) 0.0261(12) Uani d . 1.000 . .
    S S1A 0.33152(15) -0.04463(3) 0.14993(8) 0.0244(3) Uani d . 1.000 . .
    O O11A 0.1942(4) -0.07383(10) 0.2210(2) 0.0339(9) Uani d . 1.000 . .
    O O12A 0.2028(4) -0.00796(10) 0.0801(2) 0.0331(9) Uani d . 1.000 . .
    O O13A 0.4701(4) -0.08006(10) 0.0909(2) 0.0314(8) Uani d . 1.000 . .
    C C1A 0.5187(6) -0.00617(13) 0.2370(3) 0.0238(11) Uani d . 1.000 . .
    C C2A 0.4538(6) 0.00940(15) 0.3363(3) 0.0306(12) Uani d . 1.000 . .
    C C3A 0.5965(7) 0.04085(15) 0.4021(3) 0.0329(12) Uani d . 1.000 . .
    C C4A 0.8047(7) 0.05602(15) 0.3713(3) 0.0340(12) Uani d . 1.000 . .
    C C5A 0.8647(6) 0.04020(15) 0.2715(3) 0.0315(12) Uani d . 1.000 . .
    C C6A 0.7228(6) 0.00919(14) 0.2039(3) 0.0275(11) Uani d . 1.000 . .
    C C41A 0.9617(8) 0.08898(19) 0.4466(4) 0.0532(17) Uani d . 1.000 . .
    H H2 0.56820 0.17400 0.53570 0.0290 Uiso c R 1.000 . .
    H H3 0.51380 0.13120 0.69970 0.0290 Uiso c R 1.000 . .
    H H5 -0.10570 0.19720 0.69680 0.0260 Uiso c R 1.000 . .
    H H6 -0.05120 0.24080 0.53540 0.0280 Uiso c R 1.000 . .
    H H21 -0.08940 0.23110 0.27220 0.0300 Uiso c R 1.000 . .
    H H31 -0.19530 0.17560 0.12830 0.0290 Uiso c R 1.000 . .
    H H41 0.29640 0.12250 0.83680 0.0290 Uiso d R 1.000 . .
    H H42 0.14260 0.16160 0.86140 0.0290 Uiso d R 1.000 . .
    H H43 0.06360 0.11530 0.82050 0.0290 Uiso d R 1.000 . .
    H H51 0.42800 0.10950 0.15240 0.0330 Uiso c R 1.000 . .
    H H61 0.53450 0.16530 0.29540 0.0320 Uiso c R 1.000 . .
    H H411 0.11190 0.07320 0.03200 0.0410 Uiso d R 1.000 . .
    H H412 -0.11720 0.10820 0.01020 0.0410 Uiso d R 1.000 . .
    H H2A 0.31240 -0.00140 0.35880 0.0370 Uiso c R 1.000 . .
    H H3A 0.55110 0.05230 0.46970 0.0400 Uiso c R 1.000 . .
    H H5A 1.00640 0.05080 0.24890 0.0380 Uiso c R 1.000 . .
    H H6A 0.76610 -0.00130 0.13530 0.0330 Uiso c R 1.000 . .
    H H41A 1.09020 0.10080 0.40850 0.0800 Uiso c R 1.000 . .
    H H42A 1.01600 0.06740 0.50910 0.0800 Uiso c R 1.000 . .
    H H43A 0.88040 0.12000 0.47090 0.0800 Uiso c R 1.000 . .
loop_
    _atom_site_aniso_label
    _atom_site_aniso_U_11
    _atom_site_aniso_U_22
    _atom_site_aniso_U_33
    _atom_site_aniso_U_12
    _atom_site_aniso_U_13
    _atom_site_aniso_U_23
    S1 0.0384(6) 0.0232(5) 0.0178(5) -0.0097(4) -0.0024(4) 0.0024(4)
    O11 0.0397(17) 0.0460(17) 0.0256(15) -0.0258(14) 0.0008(13) 0.0054(13)
    O12 0.067(2) 0.0179(13) 0.0270(15) 0.0014(13) -0.0020(14) 0.0015(12)
    N4 0.0212(16) 0.0297(16) 0.0225(16) -0.0006(13) 0.0051(13) -0.0015(14)
    N41 0.053(2) 0.0245(16) 0.0255(17) 0.0009(15) 0.0028(16) -0.0072(14)
    C1 0.033(2) 0.0158(16) 0.0127(17) -0.0093(15) 0.0012(15) -0.0047(14)
    C2 0.0224(19) 0.032(2) 0.0196(18) -0.0037(16) 0.0056(16) 0.0030(16)
    C3 0.0213(19) 0.0253(18) 0.027(2) 0.0029(15) -0.0001(16) -0.0011(16)
    C4 0.0245(19) 0.0162(16) 0.0162(17) -0.0054(15) 0.0027(15) 0.0006(14)
    C5 0.0185(18) 0.0260(18) 0.0195(18) -0.0032(15) 0.0010(15) -0.0039(16)
    C6 0.025(2) 0.0253(18) 0.0181(18) 0.0033(16) -0.0014(16) -0.0012(16)
    C11 0.0280(19) 0.0205(17) 0.0128(16) -0.0046(15) 0.0015(15) 0.0005(15)
    C21 0.030(2) 0.0215(17) 0.0234(19) 0.0017(16) 0.0011(16) 0.0011(16)
    C31 0.026(2) 0.0237(18) 0.0213(18) -0.0031(16) -0.0048(16) 0.0011(16)
    C41 0.039(2) 0.0172(17) 0.0200(18) -0.0057(16) 0.0033(17) 0.0031(15)
    C51 0.029(2) 0.0234(18) 0.031(2) 0.0055(16) 0.0073(18) -0.0014(17)
    C61 0.024(2) 0.029(2) 0.025(2) -0.0019(16) 0.0003(16) 0.0029(17)
    S1A 0.0234(5) 0.0236(5) 0.0251(5) -0.0014(4) -0.0042(4) 0.0005(4)
    O11A 0.0294(15) 0.0369(15) 0.0349(16) -0.0134(12) -0.0001(12) 0.0049(13)
    O12A 0.0332(16) 0.0354(15) 0.0290(15) 0.0083(12) -0.0075(12) 0.0059(13)
    O13A 0.0323(15) 0.0293(13) 0.0316(15) 0.0037(12) -0.0027(12) -0.0059(12)
    C1A 0.0204(19) 0.0224(18) 0.028(2) -0.0016(15) -0.0006(16) 0.0029(16)
    C2A 0.024(2) 0.039(2) 0.029(2) -0.0027(18) 0.0030(17) 0.0007(19)
    C3A 0.038(2) 0.039(2) 0.022(2) -0.0068(19) 0.0050(18) -0.0029(18)
    C4A 0.036(2) 0.026(2) 0.038(2) -0.0029(18) -0.0075(19) -0.0020(19)
    C5A 0.025(2) 0.033(2) 0.037(2) -0.0086(17) 0.0053(18) -0.0017(19)
    C6A 0.030(2) 0.0265(19) 0.026(2) -0.0020(17) 0.0023(17) -0.0014(17)
    C41A 0.053(3) 0.052(3) 0.053(3) -0.018(2) -0.005(3) -0.020(3)
_geom_special_details
;
Bond distances, angles <i>etc</i>. have been calculated using the rounded
fractional coordinates. All su's are estimated from the variances of the
(full) variance-covariance matrix. The cell e.s.d.'s are taken into account in
the estimation of distances, angles and torsion angles
;
loop_
    _geom_bond_atom_site_label_1
    _geom_bond_atom_site_label_2
    _geom_bond_site_symmetry_1
    _geom_bond_site_symmetry_2
    _geom_bond_distance
    _geom_bond_publ_flag
    S1 O11 . . 1.445(3) no
    S1 O12 . . 1.435(3) no
    S1 C1 . . 1.767(4) no
    S1 C11 . . 1.744(4) no
    S1A C1A . . 1.773(4) no
    S1A O13A . . 1.455(3) no
    S1A O11A . . 1.454(3) no
    S1A O12A . . 1.442(3) no
    N4 C4 . . 1.457(4) no
    N41 C41 . . 1.368(5) no
    N4 H42 . . 0.8300 no
    N4 H43 . . 0.8600 no
    N4 H41 . . 0.8600 no
    N41 H411 . . 0.9000 no
    N41 H412 . . 0.9700 no
    C1 C6 . . 1.383(5) no
    C1 C2 . . 1.381(5) no
    C2 C3 . . 1.392(5) no
    C3 C4 . . 1.375(5) no
    C4 C5 . . 1.376(5) no
    C5 C6 . . 1.378(5) no
    C11 C61 . . 1.390(5) no
    C11 C21 . . 1.390(5) no
    C21 C31 . . 1.370(5) no
    C31 C41 . . 1.394(5) no
    C41 C51 . . 1.401(5) no
    C51 C61 . . 1.367(5) no
    C2 H2 . . 0.9500 no
    C3 H3 . . 0.9500 no
    C5 H5 . . 0.9500 no
    C6 H6 . . 0.9500 no
    C21 H21 . . 0.9500 no
    C31 H31 . . 0.9500 no
    C51 H51 . . 0.9500 no
    C61 H61 . . 0.9500 no
    C1A C2A . . 1.383(5) no
    C1A C6A . . 1.371(5) no
    C2A C3A . . 1.378(5) no
    C3A C4A . . 1.382(6) no
    C4A C5A . . 1.381(5) no
    C4A C41A . . 1.513(6) no
    C5A C6A . . 1.381(5) no
    C2A H2A . . 0.9500 no
    C3A H3A . . 0.9500 no
    C5A H5A . . 0.9500 no
    C6A H6A . . 0.9500 no
    C41A H41A . . 0.9800 no
    C41A H42A . . 0.9800 no
    C41A H43A . . 0.9800 no
loop_
    _geom_angle_atom_site_label_1
    _geom_angle_atom_site_label_2
    _geom_angle_atom_site_label_3
    _geom_angle_site_symmetry_1
    _geom_angle_site_symmetry_2
    _geom_angle_site_symmetry_3
    _geom_angle
    _geom_angle_publ_flag
    O11 S1 O12 . . . 118.50(16) no
    O11 S1 C1 . . . 106.46(16) no
    O11 S1 C11 . . . 108.20(16) no
    O12 S1 C1 . . . 107.72(16) no
    O12 S1 C11 . . . 108.61(16) no
    C1 S1 C11 . . . 106.77(16) no
    O11A S1A O13A . . . 111.75(15) no
    O11A S1A C1A . . . 105.06(16) no
    O12A S1A O13A . . . 112.45(15) no
    O12A S1A C1A . . . 107.06(15) no
    O13A S1A C1A . . . 106.80(16) no
    O11A S1A O12A . . . 113.12(15) no
    C4 N4 H41 . . . 105.00 no
    C4 N4 H42 . . . 110.00 no
    H41 N4 H42 . . . 111.00 no
    H41 N4 H43 . . . 108.00 no
    H42 N4 H43 . . . 105.00 no
    C4 N4 H43 . . . 118.00 no
    C41 N41 H412 . . . 116.00 no
    H411 N41 H412 . . . 120.00 no
    C41 N41 H411 . . . 120.00 no
    S1 C1 C2 . . . 118.9(3) no
    S1 C1 C6 . . . 119.7(3) no
    C2 C1 C6 . . . 121.3(3) no
    C1 C2 C3 . . . 119.3(3) no
    C2 C3 C4 . . . 118.8(3) no
    N4 C4 C3 . . . 119.7(3) no
    N4 C4 C5 . . . 118.5(3) no
    C3 C4 C5 . . . 121.8(3) no
    C4 C5 C6 . . . 119.6(3) no
    C1 C6 C5 . . . 119.2(3) no
    S1 C11 C21 . . . 119.4(3) no
    S1 C11 C61 . . . 120.7(3) no
    C21 C11 C61 . . . 120.0(3) no
    C11 C21 C31 . . . 119.6(3) no
    C21 C31 C41 . . . 121.2(3) no
    N41 C41 C51 . . . 121.3(3) no
    N41 C41 C31 . . . 120.2(4) no
    C31 C41 C51 . . . 118.5(3) no
    C41 C51 C61 . . . 120.5(3) no
    C11 C61 C51 . . . 120.2(3) no
    C1 C2 H2 . . . 120.00 no
    C3 C2 H2 . . . 120.00 no
    C2 C3 H3 . . . 121.00 no
    C4 C3 H3 . . . 121.00 no
    C6 C5 H5 . . . 120.00 no
    C4 C5 H5 . . . 120.00 no
    C1 C6 H6 . . . 120.00 no
    C5 C6 H6 . . . 120.00 no
    C11 C21 H21 . . . 120.00 no
    C31 C21 H21 . . . 120.00 no
    C41 C31 H31 . . . 119.00 no
    C21 C31 H31 . . . 119.00 no
    C41 C51 H51 . . . 120.00 no
    C61 C51 H51 . . . 120.00 no
    C51 C61 H61 . . . 120.00 no
    C11 C61 H61 . . . 120.00 no
    S1A C1A C2A . . . 119.5(3) no
    S1A C1A C6A . . . 119.8(3) no
    C2A C1A C6A . . . 120.8(3) no
    C1A C2A C3A . . . 119.3(3) no
    C2A C3A C4A . . . 121.0(3) no
    C3A C4A C5A . . . 118.5(4) no
    C3A C4A C41A . . . 120.0(4) no
    C5A C4A C41A . . . 121.5(4) no
    C4A C5A C6A . . . 121.3(3) no
    C1A C6A C5A . . . 119.2(3) no
    C1A C2A H2A . . . 120.00 no
    C3A C2A H2A . . . 120.00 no
    C2A C3A H3A . . . 120.00 no
    C4A C3A H3A . . . 119.00 no
    C4A C5A H5A . . . 119.00 no
    C6A C5A H5A . . . 119.00 no
    C1A C6A H6A . . . 120.00 no
    C5A C6A H6A . . . 120.00 no
    C4A C41A H41A . . . 109.00 no
    C4A C41A H42A . . . 109.00 no
    C4A C41A H43A . . . 109.00 no
    H41A C41A H42A . . . 110.00 no
    H41A C41A H43A . . . 110.00 no
    H42A C41A H43A . . . 109.00 no
loop_
    _geom_torsion_atom_site_label_1
    _geom_torsion_atom_site_label_2
    _geom_torsion_atom_site_label_3
    _geom_torsion_atom_site_label_4
    _geom_torsion_site_symmetry_1
    _geom_torsion_site_symmetry_2
    _geom_torsion_site_symmetry_3
    _geom_torsion_site_symmetry_4
    _geom_torsion
    _geom_torsion_publ_flag
    O11 S1 C1 C2 . . . . -28.1(3) no
    O11 S1 C1 C6 . . . . 149.6(3) no
    O12 S1 C1 C2 . . . . -156.2(3) no
    O12 S1 C1 C6 . . . . 21.5(3) no
    C11 S1 C1 C2 . . . . 87.3(3) no
    C11 S1 C1 C6 . . . . -95.0(3) no
    O11 S1 C11 C21 . . . . -153.5(3) no
    O11 S1 C11 C61 . . . . 28.2(3) no
    O12 S1 C11 C21 . . . . -23.7(3) no
    O12 S1 C11 C61 . . . . 158.1(3) no
    C1 S1 C11 C21 . . . . 92.2(3) no
    C1 S1 C11 C61 . . . . -86.0(3) no
    O12A S1A C1A C2A . . . . 92.7(3) no
    O12A S1A C1A C6A . . . . -85.3(3) no
    O13A S1A C1A C2A . . . . -146.7(3) no
    O13A S1A C1A C6A . . . . 35.4(3) no
    O11A S1A C1A C2A . . . . -27.8(3) no
    O11A S1A C1A C6A . . . . 154.2(3) no
    S1 C1 C2 C3 . . . . 176.3(3) no
    C2 C1 C6 C5 . . . . 0.9(5) no
    C6 C1 C2 C3 . . . . -1.4(5) no
    S1 C1 C6 C5 . . . . -176.8(3) no
    C1 C2 C3 C4 . . . . -0.1(5) no
    C2 C3 C4 C5 . . . . 2.0(5) no
    C2 C3 C4 N4 . . . . -176.6(3) no
    N4 C4 C5 C6 . . . . 176.2(3) no
    C3 C4 C5 C6 . . . . -2.5(5) no
    C4 C5 C6 C1 . . . . 1.0(5) no
    S1 C11 C61 C51 . . . . 179.8(3) no
    C61 C11 C21 C31 . . . . -1.8(5) no
    S1 C11 C21 C31 . . . . 180.0(3) no
    C21 C11 C61 C51 . . . . 1.6(5) no
    C11 C21 C31 C41 . . . . 0.9(5) no
    C21 C31 C41 N41 . . . . 179.9(3) no
    C21 C31 C41 C51 . . . . 0.2(5) no
    C31 C41 C51 C61 . . . . -0.4(5) no
    N41 C41 C51 C61 . . . . 179.9(3) no
    C41 C51 C61 C11 . . . . -0.5(5) no
    S1A C1A C2A C3A . . . . -177.7(3) no
    C6A C1A C2A C3A . . . . 0.2(5) no
    S1A C1A C6A C5A . . . . 178.5(3) no
    C2A C1A C6A C5A . . . . 0.5(5) no
    C1A C2A C3A C4A . . . . -1.4(6) no
    C2A C3A C4A C5A . . . . 1.8(6) no
    C2A C3A C4A C41A . . . . -177.9(4) no
    C3A C4A C5A C6A . . . . -1.0(6) no
    C41A C4A C5A C6A . . . . 178.7(4) no
    C4A C5A C6A C1A . . . . -0.1(6) no
loop_
    _geom_hbond_atom_site_label_D
    _geom_hbond_atom_site_label_H
    _geom_hbond_atom_site_label_A
    _geom_hbond_site_symmetry_A
    _geom_hbond_distance_DH
    _geom_hbond_distance_HA
    _geom_hbond_distance_DA
    _geom_hbond_angle_DHA
    _geom_hbond_publ_flag
    N4 H41 O13A 3_656 0.86 1.91 2.759(4) 165 yes
    N4 H42 O11 4_455 0.83 2.24 3.008(4) 153 yes
    N4 H43 O11A 3_556 0.86 1.89 2.718(4) 160 yes
    N41 H411 O12A . 0.90 2.18 3.012(4) 152 yes
    N41 H412 O13A 3_555 0.97 2.46 3.369(4) 155 yes
    C2 H2 O11 . 0.95 2.59 2.918(4) 101 no
    C2A H2A O11A . 0.95 2.56 2.907(4) 102 no
    C6 H6 O12 . 0.95 2.59 2.933(4) 102 no
    C21 H21 O12 . 0.95 2.58 2.935(4) 102 no
_iucr_refine_instructions_details
;
TITL gs13gs38 DAPSPTSA
CELL  0.71073   5.9516  25.1470  12.4506   90.000   94.908   90.000
ZERR     4.00   0.0009   0.0031   0.0015    0.000    0.011    0.000
LATT   1
SYMM  1/2 - X, 1/2 + Y, 1/2 - Z
SFAC  C    H    N    O    S
UNIT  76   80   8    20   8
MERG   2
OMIT   -4  52
FMAP   2
PLAN   10
BOND   $H
ACTA
L.S.  10
TEMP   -73.00
WGHT    0.067200    0.639200
FVAR       3.98410
S1A   5    0.331524   -0.044629    0.149929    11.00000    0.02344    0.02362 =
         0.02507    0.00054   -0.00424   -0.00138
S1    5    0.313185    0.246568    0.403616    11.00000    0.03841    0.02319 =
         0.01777    0.00238   -0.00237   -0.00966
O11   4    0.553824    0.255111    0.406855    11.00000    0.03972    0.04596 =
         0.02561    0.00540    0.00079   -0.02578
O12A  4    0.202781   -0.007961    0.080078    11.00000    0.03317    0.03542 =
         0.02905    0.00593   -0.00750    0.00832
O11A  4    0.194243   -0.073828    0.220963    11.00000    0.02937    0.03686 =
         0.03494    0.00485   -0.00012   -0.01339
O12   4    0.167075    0.292051    0.396797    11.00000    0.06734    0.01789 =
         0.02700    0.00153   -0.00202    0.00141
O13A  4    0.470091   -0.080065    0.090950    11.00000    0.03228    0.02927 =
         0.03162   -0.00592   -0.00270    0.00374
N4    3    0.170408    0.138277    0.817205    11.00000    0.02124    0.02967 =
         0.02246   -0.00155    0.00512   -0.00057
AFIX   3
H41   2    0.296371    0.122454    0.836773    11.00000   -1.20000
H42   2    0.142571    0.161554    0.861374    11.00000   -1.20000
H43   2    0.063571    0.115254    0.820473    11.00000   -1.20000
AFIX   0
N41   3    0.038265    0.104173    0.040355    11.00000    0.05288    0.02447 =
         0.02551   -0.00717    0.00282    0.00091
AFIX   3
H411  2    0.111880    0.073224    0.031980    11.00000   -1.20000
H412  2   -0.117218    0.108201    0.010244    11.00000   -1.20000
AFIX   0
C11   1    0.234623    0.204296    0.295890    11.00000    0.02797    0.02051 =
         0.01276    0.00054    0.00148   -0.00464
C21   1    0.015998    0.206655    0.247002    11.00000    0.02988    0.02154 =
         0.02340    0.00108    0.00106    0.00168
AFIX  43
H21   2   -0.089446    0.231064    0.272177    11.00000   -1.20000
AFIX   0
C1    1    0.264497    0.211596    0.522544    11.00000    0.03263    0.01581 =
         0.01269   -0.00466    0.00116   -0.00925
C4    1    0.202050    0.162020    0.712811    11.00000    0.02452    0.01621 =
         0.01622    0.00056    0.00273   -0.00537
C51   1    0.322985    0.134412    0.176378    11.00000    0.02931    0.02343 =
         0.03076   -0.00137    0.00729    0.00551
AFIX  43
H51   2    0.427984    0.109538    0.152436    11.00000   -1.20000
AFIX   0
C41   1    0.104518    0.136907    0.125005    11.00000    0.03854    0.01719 =
         0.02001    0.00314    0.00326   -0.00574
C31   1   -0.046462    0.173562    0.162291    11.00000    0.02610    0.02375 =
         0.02128    0.00107   -0.00479   -0.00311
AFIX  43
H31   2   -0.195342    0.175622    0.128329    11.00000   -1.20000
AFIX   0
C3    1    0.400459    0.153768    0.666284    11.00000    0.02132    0.02534 =
         0.02661   -0.00115   -0.00006    0.00291
AFIX  43
H3    2    0.513794    0.131195    0.699724    11.00000   -1.20000
AFIX   0
C6    1    0.063657    0.218649    0.568944    11.00000    0.02510    0.02527 =
         0.01807   -0.00118   -0.00136    0.00332
AFIX  43
H6    2   -0.051209    0.240762    0.535359    11.00000   -1.20000
AFIX   0
C2    1    0.432375    0.179071    0.569313    11.00000    0.02238    0.03151 =
         0.01959    0.00300    0.00560   -0.00365
AFIX  43
H2    2    0.568162    0.174017    0.535682    11.00000   -1.20000
AFIX   0
C61   1    0.386296    0.167481    0.260681    11.00000    0.02437    0.02942 =
         0.02476    0.00289    0.00027   -0.00185
AFIX  43
H61   2    0.534530    0.165299    0.295350    11.00000   -1.20000
AFIX   0
C5    1    0.032284    0.193207    0.664466    11.00000    0.01848    0.02602 =
         0.01951   -0.00390    0.00097   -0.00322
AFIX  43
H5    2   -0.105675    0.197159    0.696785    11.00000   -1.20000
AFIX   0
C1A   1    0.518729   -0.006172    0.237014    11.00000    0.02040    0.02241 =
         0.02839    0.00287   -0.00065   -0.00164
C5A   1    0.864703    0.040199    0.271520    11.00000    0.02501    0.03302 =
         0.03738   -0.00167    0.00529   -0.00861
AFIX  43
H5A   2    1.006380    0.050844    0.248911    11.00000   -1.20000
AFIX   0
C3A   1    0.596546    0.040854    0.402139    11.00000    0.03835    0.03903 =
         0.02219   -0.00290    0.00501   -0.00683
AFIX  43
H3A   2    0.551080    0.052265    0.469720    11.00000   -1.20000
AFIX   0
C2A   1    0.453827    0.009405    0.336252    11.00000    0.02438    0.03873 =
         0.02921    0.00072    0.00305   -0.00273
AFIX  43
H2A   2    0.312379   -0.001447    0.358810    11.00000   -1.20000
AFIX   0
C4A   1    0.804723    0.056023    0.371336    11.00000    0.03618    0.02566 =
         0.03787   -0.00198   -0.00746   -0.00295
C6A   1    0.722843    0.009195    0.203851    11.00000    0.03029    0.02650 =
         0.02648   -0.00143    0.00234   -0.00198
AFIX  43
H6A   2    0.766075   -0.001336    0.135294    11.00000   -1.20000
AFIX   0
C41A  1    0.961660    0.088983    0.446576    11.00000    0.05263    0.05214 =
         0.05343   -0.01954   -0.00521   -0.01762
AFIX  33
H41A  2    1.090193    0.100826    0.408520    11.00000   -1.50000
H42A  2    1.016048    0.067442    0.509062    11.00000   -1.50000
H43A  2    0.880435    0.120040    0.470900    11.00000   -1.50000
HKLF 4
REM  gs13gs38 DAPSPTSA in P2(1)/n
REM R1 =  0.0610 for   2653 Fo > 4sig(Fo)  and  0.0943 for all   3650 data
REM    253 parameters refined using      0 restraints
END
WGHT      0.0471      0.3122
REM Highest difference peak  0.334,  deepest hole -0.394,  1-sigma level  0.072
Q1    1   0.3236  0.2132  0.3595  11.00000  0.05    0.33
Q2    1   0.3136  0.1757  0.7039  11.00000  0.05    0.33
Q3    1   0.2434  0.2847  0.4279  11.00000  0.05    0.30
Q4    1   0.3015  0.2355  0.4940  11.00000  0.05    0.30
Q5    1   0.1280  0.2684  0.4401  11.00000  0.05    0.29
Q6    1   0.3484  0.0740  0.1544  11.00000  0.05    0.28
Q7    1   0.0678  0.1639  0.6737  11.00000  0.05    0.27
Q8    1   0.4576  0.1790  0.6188  11.00000  0.05    0.27
Q9    1   0.8930  0.0906  0.5328  11.00000  0.05    0.26
Q10   1   0.3191  0.2207  0.2736  11.00000  0.05    0.26
;
