# Supplementary material for: 4-(4-Amino­phenyl­sulfon­yl)anilinium toluene-4-sulfonate
Source: Acta Crystallogr Sect E Struct Rep Online. 2013 Dec 14;70(Pt 1):o37. doi: 10.1107/S1600536813033023 (PMC3914081; doi:10.1107/S1600536813033023)
Supplement: Supplementary file 2 [file e-70-00o37-Isup2.hkl]

# 
# h,k,l, Fc-squared, Fo-squared, sigma(Fo-squared) and status flag 
# 
data_I
_shelx_title ' gs13gs38 DAPSPTSA in P2(1)/n' 
_shelx_refln_list_code          4 
_shelx_F_calc_maximum      246.81 
_exptl_crystal_F_000       880.00 
_reflns_d_resolution_high  0.8107 
 
loop_ 
 _symmetry_equiv_pos_as_xyz 
 'x, y, z' 
 '-x+1/2, y+1/2, -z+1/2' 
 '-x, -y, -z' 
 'x-1/2, -y-1/2, z-1/2' 
 
_cell_length_a     5.9516 
_cell_length_b    25.1470 
_cell_length_c    12.4506 
_cell_angle_alpha  90.000 
_cell_angle_beta   94.908 
_cell_angle_gamma  90.000 
 
_shelx_F_squared_multiplier     1.000 
 
loop_ 
 _refln_index_h 
 _refln_index_k 
 _refln_index_l 
 _refln_F_squared_calc 
 _refln_F_squared_meas 
 _refln_F_squared_sigma 
 _refln_observed_status 
   2   0   0       31.16       10.44     10.69 o 
   4   0   0      208.91      281.05     52.65 o 
   6   0   0      768.31      726.04    109.06 o 
   1   1   0      392.63      399.86     19.68 o 
   2   1   0        0.08        1.21      4.44 o 
   3   1   0       84.23      112.85     20.71 o 
   4   1   0      729.55      815.66     64.31 o 
   5   1   0       24.84        4.82     10.52 o 
   6   1   0       22.40       20.91     13.01 o 
   7   1   0       52.30       54.92     16.72 o 
   1   2   0      946.25      978.57     25.86 o 
   2   2   0      267.82      259.63     21.45 o 
   3   2   0      329.68      321.48     31.80 o 
   4   2   0       24.19       32.59     13.16 o 
   5   2   0      113.92       96.93     22.50 o 
   6   2   0      334.49      293.83     48.12 o 
   7   2   0      108.55       66.41     43.93 o 
   1   3   0     7515.97     7427.55     74.08 o 
   2   3   0      369.60      253.32     23.84 o 
   3   3   0     1255.66     1486.26     69.65 o 
   4   3   0      606.54      608.15     51.70 o 
   5   3   0      559.91      533.54     45.78 o 
   6   3   0        1.46       -6.76     22.58 o 
   7   3   0        7.77       -1.11     22.82 o 
   0   4   0    11545.34    12150.50    166.88 o 
   1   4   0    34936.57    35418.71    241.40 o 
   2   4   0     2434.63     2515.24     56.11 o 
   3   4   0       89.92       80.23     16.68 o 
   4   4   0      540.54      543.60     49.45 o 
   5   4   0        9.88       22.32      6.77 o 
   6   4   0      108.11       99.67     28.84 o 
   7   4   0      189.92      201.38     42.21 o 
   1   5   0     1403.15     1379.82     34.93 o 
   2   5   0      327.74      295.61     18.87 o 
   3   5   0      900.61      918.90     54.02 o 
   4   5   0     2313.24     2225.69     99.23 o 
   5   5   0       19.48       15.23      9.29 o 
   6   5   0       95.49      113.78     75.55 o 
   7   5   0        0.49       28.15     19.93 o 
   0   6   0      352.53      362.03     16.15 o 
   1   6   0    14779.05    14089.05    131.73 o 
   2   6   0       28.06       32.66      6.74 o 
   3   6   0      124.82      157.19     68.25 o 
   4   6   0       41.75       50.96     15.36 o 
   5   6   0     2638.76     2430.43    117.21 o 
   6   6   0      228.95      235.37     46.07 o 
   7   6   0      136.58      276.97    145.59 o 
   1   7   0     2808.07     2966.25     61.11 o 
   2   7   0      225.52      241.34     67.74 o 
   3   7   0     2314.65     3219.05    592.41 o 
   4   7   0     4782.13     4544.36    238.84 o 
   5   7   0        1.29       12.12     11.48 o 
   6   7   0       81.70       94.27     43.69 o 
   7   7   0       20.74       55.33     24.38 o 
   0   8   0       23.23       14.39      6.75 o 
   1   8   0      509.56      446.59     23.85 o 
   2   8   0      403.18      373.38     28.10 o 
   3   8   0      170.72      192.75     25.24 o 
   4   8   0       19.07       55.09     17.53 o 
   5   8   0        0.71       55.41     38.84 o 
   6   8   0        0.13       14.30     17.66 o 
   7   8   0       57.96       43.39     38.24 o 
   1   9   0     1801.35     1750.63     49.78 o 
   2   9   0        5.16        2.82      4.72 o 
   3   9   0       70.64       80.76     16.43 o 
   4   9   0       26.05       25.75     10.01 o 
   5   9   0      370.74      385.52     45.39 o 
   6   9   0       79.73       95.27     33.40 o 
   7   9   0        1.77       19.28     31.78 o 
   0  10   0     1033.91      773.72     34.04 o 
   1  10   0      288.04      366.80     21.03 o 
   2  10   0     2788.81     2746.66     61.80 o 
   3  10   0       10.97        4.30     18.21 o 
   4  10   0     3855.99     3695.25    124.07 o 
   5  10   0      387.58      388.41     77.42 o 
   6  10   0      493.03      462.71     62.35 o 
   1  11   0       42.27       49.37      9.41 o 
   2  11   0     2204.88     2410.55     58.60 o 
   3  11   0     1771.17     1773.31     74.42 o 
   4  11   0      540.47      495.66     45.51 o 
   5  11   0      343.72      350.75     74.17 o 
   6  11   0       58.73       98.05     51.82 o 
   0  12   0      726.94      751.75     37.19 o 
   1  12   0      564.89      612.25     28.91 o 
   2  12   0      847.63      790.00     34.50 o 
   3  12   0        7.52       16.14      8.43 o 
   4  12   0      811.03      735.39     55.72 o 
   5  12   0      102.37       81.63     34.83 o 
   6  12   0      114.08      183.67     62.58 o 
   1  13   0      256.35      278.52     20.88 o 
   2  13   0     3774.09     3751.75     76.40 o 
   3  13   0     2280.61     2271.24     86.43 o 
   4  13   0       62.51       70.56     57.43 o 
   5  13   0      115.88       96.34     37.66 o 
   6  13   0       54.81       47.68     44.13 o 
   0  14   0       91.90      142.41     25.17 o 
   1  14   0      576.08      521.29     23.02 o 
   2  14   0      219.37      255.44     20.07 o 
   3  14   0      217.73      223.70     27.71 o 
   4  14   0      764.58      812.28    109.28 o 
   5  14   0      611.33      628.99    101.56 o 
   6  14   0       34.36       77.41     45.71 o 
   1  15   0        1.99        3.93      2.02 o 
   2  15   0       30.36       25.19     15.21 o 
   3  15   0     1285.30     1321.06     68.28 o 
   4  15   0      103.95      110.64     43.23 o 
   5  15   0        4.96       50.06     41.62 o 
   6  15   0       55.46       61.65     38.56 o 
   0  16   0      899.19      692.62     58.02 o 
   1  16   0      319.40      309.65     19.18 o 
   2  16   0      283.11      237.14     27.63 o 
   3  16   0       49.58       65.82     13.88 o 
   4  16   0      170.91      162.54     53.25 o 
   5  16   0       92.36      152.19     60.63 o 
   6  16   0      142.49      165.10     63.37 o 
   1  17   0       85.57      119.15     12.03 o 
   2  17   0     1313.80     1163.63     64.63 o 
   3  17   0       36.69       25.54     10.73 o 
   4  17   0     1967.90     1904.28    109.02 o 
   5  17   0        0.96       44.56     30.74 o 
   6  17   0      394.81      473.45    107.85 o 
   0  18   0      131.57      171.78     25.80 o 
   1  18   0      173.95      188.79     17.53 o 
   2  18   0       18.97        6.97      7.83 o 
   3  18   0      555.81      595.54     60.07 o 
   4  18   0        2.50       36.13     37.25 o 
   5  18   0      729.63      721.07    114.07 o 
   1  19   0       18.94       30.96      7.30 o 
   2  19   0      649.63      663.40     51.11 o 
   3  19   0      124.22      120.81     28.38 o 
   4  19   0      119.20      101.67     29.85 o 
   5  19   0       65.74       89.73     41.79 o 
   0  20   0     4036.88     3521.54    120.48 o 
   1  20   0        3.59       13.40      9.98 o 
   2  20   0      670.18      749.52     55.69 o 
   3  20   0      136.43      168.71     58.73 o 
   4  20   0        5.89       35.48     18.36 o 
   5  20   0      138.94      194.82     67.83 o 
   1  21   0       37.65       54.88     18.41 o 
   2  21   0      281.76      297.54     35.57 o 
   3  21   0      474.14      462.54     57.39 o 
   4  21   0      274.13      288.16     47.56 o 
   5  21   0      190.83      229.06     67.68 o 
   0  22   0       13.22       -7.04      8.01 o 
   1  22   0       13.85       16.93      9.82 o 
   2  22   0      198.94      187.28     28.89 o 
   3  22   0      521.42      510.42     60.09 o 
   4  22   0      268.37      266.84     71.66 o 
   5  22   0        4.98       54.09     40.70 o 
   1  23   0      242.57      210.02     27.82 o 
   2  23   0       33.35       37.25     13.98 o 
   3  23   0        3.15        7.75     13.09 o 
   4  23   0      210.65      206.02     58.50 o 
   0  24   0     5442.19     5373.13    301.76 o 
   1  24   0      211.96      197.90     39.88 o 
   2  24   0      617.21      585.35     53.93 o 
   3  24   0      121.84      131.02     29.89 o 
   4  24   0       18.65       10.66     14.46 o 
   1  25   0      575.38      494.20     66.31 o 
   2  25   0        5.10      -10.28      6.37 o 
   3  25   0      251.83      300.32     47.46 o 
   4  25   0       12.18       48.83     33.14 o 
   0  26   0      507.90      437.47     91.53 o 
   1  26   0      107.02      112.99     31.47 o 
   2  26   0      172.43      116.18     58.71 o 
   3  26   0       33.41       20.68     16.24 o 
   1  27   0       24.31       59.87     30.26 o 
   2  27   0      123.99      121.61     32.63 o 
   3  27   0      225.60      169.89     56.77 o 
   0  28   0      960.56     1042.73    146.13 o 
   1  28   0     1399.64     1330.58    116.18 o 
   2  28   0       14.99       65.52     27.96 o 
   3  28   0      102.49       76.76     38.14 o 
   1  29   0       38.91       74.12     22.71 o 
   2  29   0       14.83        5.86     17.02 o 
   0  30   0       86.13      169.50     65.11 o 
   1  30   0       70.09      108.37     36.30 o 
  -7   0   1       11.18        9.11      3.99 o 
  -5   0   1     1191.25     1163.13    120.83 o 
  -3   0   1     1702.76     1752.81    112.44 o 
  -1   0   1     9720.22     9944.63    157.69 o 
   1   0   1      211.29      332.73     30.24 o 
   3   0   1      412.70      404.84     54.11 o 
   5   0   1      451.79      751.49    100.41 o 
   7   0   1      596.33      795.77    131.30 o 
  -7   1   1      147.48      135.26     32.64 o 
  -6   1   1      369.97      386.66     54.74 o 
  -5   1   1      115.86      180.28     78.82 o 
  -4   1   1      323.48      340.21     41.18 o 
  -3   1   1      130.21      144.27     24.84 o 
  -2   1   1     6790.95     6329.27     92.37 o 
  -1   1   1     7799.74     8014.56     95.82 o 
   1   1   1     5958.22     6003.15     66.05 o 
   2   1   1      301.46      329.07     19.52 o 
   3   1   1     2711.81     3270.15    124.23 o 
   4   1   1      206.16      193.90     32.43 o 
   5   1   1      177.10      256.80     62.67 o 
   6   1   1      319.90      424.01     98.51 o 
   7   1   1       11.23        8.08     12.36 o 
  -7   2   1      202.62      201.92     42.08 o 
  -6   2   1      227.04      219.32     42.11 o 
  -5   2   1      166.93      189.50     33.00 o 
  -4   2   1       16.67        5.84      6.11 o 
  -3   2   1     1908.15     2208.49    100.76 o 
  -2   2   1      455.55      558.79     22.08 o 
  -1   2   1     2288.05     2570.18     52.92 o 
   1   2   1      315.07      320.32     15.49 o 
   2   2   1     6145.96     6156.76     89.03 o 
   3   2   1       26.09       42.67      9.64 o 
   4   2   1        7.08       26.84     14.32 o 
   5   2   1      472.13      456.41     42.11 o 
   6   2   1       99.48       38.25     83.74 o 
   7   2   1      262.81      354.71    125.04 o 
  -7   3   1       18.68      -11.53     15.19 o 
  -6   3   1      131.75      102.84     27.76 o 
  -5   3   1        0.08        4.82     40.05 o 
  -4   3   1        0.37       -7.86     10.19 o 
  -3   3   1       22.72       47.94      9.84 o 
  -2   3   1       43.59       31.47      5.21 o 
  -1   3   1      667.27      753.78     28.35 o 
   1   3   1    17599.88    17980.07    281.83 o 
   2   3   1     1912.32     2040.23     53.15 o 
   3   3   1       92.37       66.39     19.19 o 
   4   3   1      382.70      434.83     45.27 o 
   5   3   1       61.84       87.71     33.11 o 
   6   3   1      230.87      177.68     28.77 o 
   7   3   1       28.89       19.97     44.14 o 
  -7   4   1       31.38       56.14     27.66 o 
  -6   4   1      713.97      670.72     72.16 o 
  -5   4   1       43.65       29.20     15.47 o 
  -4   4   1       77.38       94.45     22.42 o 
  -3   4   1     1152.41     1144.55     66.81 o 
  -2   4   1       79.15       87.35      9.04 o 
  -1   4   1     2084.90     2009.51     42.97 o 
   0   4   1      390.04      416.79     21.52 o 
   1   4   1      946.20      779.60     22.26 o 
   2   4   1      538.78      438.71     25.22 o 
   3   4   1       94.84       81.92     15.48 o 
   4   4   1       14.64       16.77     12.70 o 
   5   4   1     1138.38     1101.07     81.81 o 
   6   4   1        5.02       16.52     15.12 o 
   7   4   1      363.31      318.87     55.68 o 
  -7   5   1      993.06     1043.49    100.58 o 
  -6   5   1      159.02      100.50     26.17 o 
  -5   5   1       56.07       41.53     25.02 o 
  -4   5   1       67.49       72.93     14.08 o 
  -3   5   1     4510.29     4566.34     93.50 o 
  -2   5   1     4481.85     4545.17     67.20 o 
  -1   5   1     5958.17     5474.77    188.18 o 
   0   5   1     3648.16     3695.51     84.03 o 
   1   5   1     3477.12     3353.38     68.74 o 
   2   5   1      381.81      384.81     30.23 o 
   3   5   1       33.60       28.76     11.39 o 
   4   5   1       22.04       24.06     19.74 o 
   5   5   1     1516.86     1415.37     92.44 o 
   6   5   1       28.20       24.01     11.40 o 
   7   5   1        0.83        1.48     22.14 o 
  -7   6   1      234.24      214.79     46.01 o 
  -6   6   1      257.66      256.05     47.76 o 
  -5   6   1      178.14      184.43     35.22 o 
  -4   6   1     2347.02     2521.67     83.60 o 
  -3   6   1     1461.64     1414.07     67.75 o 
  -2   6   1       69.83       76.26      8.21 o 
  -1   6   1      568.70      515.61     44.03 o 
   0   6   1       58.09       60.03      6.77 o 
   1   6   1    10609.40    10693.33    108.69 o 
   2   6   1      212.16      141.48     15.49 o 
   3   6   1       29.37       38.60     14.07 o 
   4   6   1      679.85      712.35     80.07 o 
   5   6   1       73.50      122.90     78.12 o 
   6   6   1      160.86      127.41     24.81 o 
   7   6   1      150.60      113.69     75.10 o 
  -7   7   1      111.04      197.06     71.65 o 
  -6   7   1      101.95       83.08     28.02 o 
  -5   7   1      955.51      907.23     76.65 o 
  -4   7   1      417.16      464.41     35.01 o 
  -3   7   1      132.55      111.37     18.59 o 
  -2   7   1      425.82      838.15    637.90 o 
  -1   7   1     3165.67     3256.89    121.57 o 
   0   7   1     2514.23     2620.50     41.52 o 
   1   7   1      241.75      234.34     16.43 o 
   2   7   1     1577.69     1715.77     64.31 o 
   3   7   1     4738.57     4823.19    131.27 o 
   4   7   1       11.90       47.03     25.07 o 
   5   7   1       32.37       25.86     23.53 o 
   6   7   1       26.21       -2.27     18.37 o 
   7   7   1       18.33       29.86     22.14 o 
  -7   8   1       11.81       14.27     34.97 o 
  -6   8   1       30.00       38.87     21.85 o 
  -5   8   1     1166.60     1125.73     84.25 o 
  -4   8   1        7.31        3.25      9.36 o 
  -3   8   1      470.87      450.51     25.60 o 
  -2   8   1      581.93      631.04     35.24 o 
  -1   8   1     2850.64     2979.02    119.45 o 
   0   8   1        7.73       22.06      3.87 o 
   1   8   1     5761.95     5729.41     86.47 o 
   2   8   1      348.28      314.78     23.73 o 
   3   8   1     1621.55     1745.07     78.96 o 
   4   8   1       96.11       81.58     20.11 o 
   5   8   1      474.08      478.35     52.23 o 
   6   8   1      441.90      515.46     96.26 o 
   7   8   1        4.32        6.06     35.99 o 
  -7   9   1      207.76      228.55     70.53 o 
  -6   9   1        0.60        1.77     15.69 o 
  -5   9   1     1230.11     1163.08     85.71 o 
  -4   9   1      539.09      576.93     37.92 o 
  -3   9   1      760.95      796.80     44.79 o 
  -2   9   1      950.22      913.68     38.20 o 
  -1   9   1      925.29      942.55     68.81 o 
   0   9   1      512.48      625.22     24.69 o 
   1   9   1      653.97      558.38     27.89 o 
   2   9   1      489.78      452.92     29.73 o 
   3   9   1      786.87      788.75     53.05 o 
   4   9   1      807.58      734.70     58.91 o 
   5   9   1        0.50       -8.36      6.66 o 
   6   9   1      170.47      182.32     61.44 o 
  -6  10   1        0.78       78.40     46.04 o 
  -5  10   1      468.52      489.38     55.97 o 
  -4  10   1      491.06      482.42     34.11 o 
  -3  10   1       39.98       44.55     11.26 o 
  -2  10   1      169.09      202.69     18.27 o 
  -1  10   1      849.98      765.94     64.90 o 
   0  10   1      782.58      815.25     30.06 o 
   1  10   1     1404.43     1689.68     50.16 o 
   2  10   1       21.50       34.05      7.34 o 
   3  10   1      157.60      159.00     23.33 o 
   4  10   1      130.94      134.44     24.96 o 
   5  10   1       68.96       73.98     19.96 o 
   6  10   1       20.66       44.75     35.46 o 
  -6  11   1       24.32       17.88      9.63 o 
  -5  11   1      745.90      710.96     65.84 o 
  -4  11   1     1369.33     1346.92     56.63 o 
  -3  11   1     1329.54     1384.34     58.36 o 
  -2  11   1     1229.83     1087.63     53.09 o 
  -1  11   1      640.83      732.72     65.83 o 
   0  11   1       39.27       62.00     10.92 o 
   1  11   1      178.16      169.94     13.60 o 
   2  11   1     1817.59     1931.94     62.09 o 
   3  11   1      888.25      828.11     55.60 o 
   4  11   1     4077.87     4005.19    139.28 o 
   5  11   1      106.13      122.68     27.34 o 
   6  11   1      261.77      257.00     71.14 o 
  -6  12   1       14.55       97.28     51.02 o 
  -5  12   1      224.88      262.62     63.38 o 
  -4  12   1      286.25      315.42     37.44 o 
  -3  12   1     2155.65     2126.86     72.75 o 
  -2  12   1       72.10       66.15      9.41 o 
  -1  12   1      529.77      490.61     54.43 o 
   0  12   1      814.28      764.28     36.91 o 
   1  12   1     2387.95     2475.39     53.72 o 
   2  12   1      436.25      431.65     30.19 o 
   3  12   1     2524.04     2459.89     97.52 o 
   4  12   1      319.94      377.72     43.13 o 
   5  12   1      478.06      560.16     96.31 o 
   6  12   1        0.38       21.40     15.92 o 
  -6  13   1       74.61      224.91     70.16 o 
  -5  13   1      435.25      451.60     86.70 o 
  -4  13   1       56.90       56.04     13.94 o 
  -3  13   1      520.95      485.94     35.19 o 
  -2  13   1      956.59      871.94     50.56 o 
  -1  13   1       13.20       11.13     19.44 o 
   0  13   1        1.64        3.92      5.05 o 
   1  13   1     1829.29     1720.51     46.14 o 
   2  13   1      204.71      194.34     22.32 o 
   3  13   1     1709.27     1677.44     65.17 o 
   4  13   1     1159.73     1126.69     73.89 o 
   5  13   1       18.20       41.73     19.82 o 
   6  13   1       66.74       63.19     33.01 o 
  -6  14   1       21.16       22.45     22.53 o 
  -5  14   1      155.23      244.43     68.81 o 
  -4  14   1     1377.63     1229.50    133.20 o 
  -3  14   1       10.17        9.11     15.42 o 
  -2  14   1       66.02       47.45     24.27 o 
  -1  14   1     1901.33     1849.91     83.75 o 
   0  14   1        0.19       11.83      8.90 o 
   1  14   1     1812.08     1839.85     58.97 o 
   2  14   1       21.71       19.24      6.78 o 
   3  14   1      804.57      819.12     46.71 o 
   4  14   1      102.81       92.64     15.13 o 
   5  14   1      405.61      369.14     77.35 o 
   6  14   1      128.59      115.18     55.69 o 
  -6  15   1        7.88       65.04     33.35 o 
  -5  15   1      150.05      152.25     57.46 o 
  -4  15   1      675.69      652.34     99.71 o 
  -3  15   1     1319.75     1291.00     44.03 o 
  -2  15   1      106.82      123.19     35.59 o 
  -1  15   1       79.00      110.62     22.44 o 
   0  15   1      405.78      430.88     30.57 o 
   1  15   1       41.86       29.30      8.06 o 
   2  15   1     1644.97     1598.18     70.41 o 
   3  15   1      389.56      453.47     32.27 o 
   4  15   1        7.75       17.43     11.54 o 
   5  15   1      747.13      790.93    117.84 o 
   6  15   1       20.66       56.58     32.89 o 
  -6  16   1       19.05       41.36     42.77 o 
  -5  16   1        0.54       27.47     39.57 o 
  -4  16   1      148.71      158.54     53.47 o 
  -3  16   1      450.30      326.53     62.27 o 
  -2  16   1        8.29        6.27      6.85 o 
  -1  16   1     1969.77     2026.35     92.07 o 
   0  16   1      189.36      193.36     19.42 o 
   1  16   1       76.13       67.50     12.63 o 
   2  16   1      399.21      442.27     38.62 o 
   3  16   1      155.02      166.66     20.94 o 
   4  16   1      576.06      548.36     56.23 o 
   5  16   1      329.57      291.84     75.07 o 
   6  16   1       10.82       19.54     29.20 o 
  -6  17   1       63.87       25.91     22.82 o 
  -5  17   1      276.95      331.88     76.69 o 
  -4  17   1       60.07       46.16     32.26 o 
  -3  17   1     1311.50     1230.10    124.34 o 
  -2  17   1       39.70       44.50     12.67 o 
  -1  17   1      689.60      722.62     57.81 o 
   0  17   1       20.88       25.08      8.27 o 
   1  17   1      954.64      946.23     45.71 o 
   2  17   1       88.04       79.78     14.84 o 
   3  17   1     2428.65     2426.58     77.69 o 
   4  17   1      270.20      303.20     43.68 o 
   5  17   1     1043.48     1002.46    137.25 o 
   6  17   1       38.58       49.79     30.77 o 
  -5  18   1      116.58      121.54     47.35 o 
  -4  18   1     1061.86     1133.57    133.65 o 
  -3  18   1     2252.25     2185.86    168.25 o 
  -2  18   1      121.95      157.39     24.70 o 
  -1  18   1      468.63      511.68     43.05 o 
   0  18   1      166.41      163.78     17.72 o 
   1  18   1      532.64      535.12     32.40 o 
   2  18   1     1094.14      998.05     60.70 o 
   3  18   1      298.20      320.83     28.82 o 
   4  18   1        1.72      -33.61     23.29 o 
   5  18   1       20.66       42.24     20.24 o 
  -5  19   1      347.30      316.39     79.48 o 
  -4  19   1       21.31       28.77     32.39 o 
  -3  19   1     1599.74     1559.09    100.35 o 
  -2  19   1       98.40       73.67     15.79 o 
  -1  19   1      344.19      341.21     35.10 o 
   0  19   1        5.26        0.18      2.92 o 
   1  19   1        4.77        5.71      3.97 o 
   2  19   1        1.18       -6.39      9.70 o 
   3  19   1        1.09        1.19     12.39 o 
   4  19   1      462.36      391.11     81.79 o 
   5  19   1      210.40      261.41     68.80 o 
  -5  20   1        0.16        2.66     21.61 o 
  -4  20   1       59.12       40.68     25.02 o 
  -3  20   1       14.09       11.21     17.79 o 
  -2  20   1      493.77      471.79     44.20 o 
  -1  20   1      639.42      567.96     45.47 o 
   0  20   1       24.37       20.99      7.93 o 
   1  20   1        8.89        8.42      6.62 o 
   2  20   1       75.96       82.58     17.84 o 
   3  20   1      114.09      129.58     24.37 o 
   4  20   1      252.29      274.12     70.46 o 
   5  20   1       62.06       89.76     42.57 o 
  -5  21   1      165.36      279.61     72.24 o 
  -4  21   1      606.02      639.90     71.96 o 
  -3  21   1       79.54       87.66     28.27 o 
  -2  21   1      583.80      576.67     51.59 o 
  -1  21   1      208.62      206.43     29.21 o 
   0  21   1       79.92       88.04     13.05 o 
   1  21   1     1123.48     1095.20     63.88 o 
   2  21   1       32.66       36.47     15.37 o 
   3  21   1      568.01      569.87     50.71 o 
   4  21   1      365.53      370.43     79.58 o 
   5  21   1       37.67       63.11     39.73 o 
  -5  22   1      409.22      470.29    100.71 o 
  -4  22   1        6.43       29.15     24.00 o 
  -3  22   1      335.87      325.82     48.15 o 
  -2  22   1      885.77      862.02     63.95 o 
  -1  22   1      210.21      225.29     30.73 o 
   0  22   1       24.81       30.30     10.63 o 
   1  22   1       18.99       48.03     15.38 o 
   2  22   1       65.27       62.12     17.42 o 
   3  22   1      156.80      180.16     30.85 o 
   4  22   1       52.91       82.28     46.64 o 
   5  22   1       17.79       32.38     28.87 o 
  -4  23   1        0.65       -4.88      8.76 o 
  -3  23   1        0.45        7.15     22.72 o 
  -2  23   1     1472.81     1541.79     87.20 o 
  -1  23   1      442.71      467.96     45.61 o 
   0  23   1      217.07      189.78     38.55 o 
   1  23   1      624.51      570.32     67.84 o 
   2  23   1        8.55        9.78      8.88 o 
   3  23   1      453.44      408.35     46.59 o 
   4  23   1      339.68      317.08     77.47 o 
  -4  24   1       15.91       14.59     34.69 o 
  -3  24   1      106.65      161.95     37.90 o 
  -2  24   1       29.59       55.23     20.02 o 
  -1  24   1      375.70      424.04     45.48 o 
   0  24   1       89.71       60.22     23.75 o 
   1  24   1     1201.94     1192.06    100.30 o 
   2  24   1        6.14        4.02     10.83 o 
   3  24   1        9.77        4.90     10.55 o 
   4  24   1       22.94       -3.02     14.46 o 
  -4  25   1      142.77      154.72     39.28 o 
  -3  25   1       30.37       81.26     28.53 o 
  -2  25   1      124.02      161.60     28.92 o 
  -1  25   1     1182.35     1183.27    101.95 o 
   0  25   1        7.32       -4.89      9.29 o 
   1  25   1      337.00      372.80     59.52 o 
   2  25   1      163.55      216.06     43.31 o 
   3  25   1      405.22      436.08     48.71 o 
   4  25   1        0.08        4.10     21.09 o 
  -4  26   1       82.93       86.99     40.52 o 
  -3  26   1        5.81        1.37      9.26 o 
  -2  26   1      198.02      220.23     39.89 o 
  -1  26   1      404.55      446.83     63.00 o 
   0  26   1        1.07        8.16     17.24 o 
   1  26   1       35.49       44.65     38.87 o 
   2  26   1      156.60      205.15     44.11 o 
   3  26   1       69.76       93.08     24.12 o 
  -3  27   1      101.26      162.39     37.96 o 
  -2  27   1        6.43       39.13     24.21 o 
  -1  27   1       17.63       13.58     17.66 o 
   0  27   1       41.60       75.04     24.96 o 
   1  27   1       15.86        7.31      2.25 o 
   2  27   1      454.33      472.98     83.12 o 
   3  27   1      710.42      697.57     86.59 o 
  -3  28   1      247.40      260.28     77.20 o 
  -2  28   1       32.56       34.62     27.93 o 
  -1  28   1      650.64      583.72     78.05 o 
   0  28   1     1224.49     1174.81    110.74 o 
   1  28   1        6.87       11.34     12.85 o 
   2  28   1       42.02       54.79     24.55 o 
   3  28   1        7.99       55.96     27.28 o 
  -2  29   1       38.98       43.79     37.26 o 
  -1  29   1     1207.46     1364.19    122.24 o 
   0  29   1       72.48       99.01     35.71 o 
   1  29   1      269.13      292.72     55.59 o 
   2  29   1      240.25      277.47     54.22 o 
  -1  30   1        4.60       52.97     23.72 o 
   0  30   1       25.56      -10.07     28.09 o 
   1  30   1       54.02      118.73     35.92 o 
  -6   0   2        6.85       -9.59     10.36 o 
  -4   0   2       81.86      130.75     43.51 o 
  -2   0   2        6.24       58.16     21.55 o 
   0   0   2     8271.44     7935.07    126.35 o 
   2   0   2     4605.08     4414.73     91.62 o 
   4   0   2      361.60      342.90     35.26 o 
   6   0   2     1037.40     1182.12    132.50 o 
  -7   1   2      145.35      241.23     48.60 o 
  -6   1   2       99.79      114.87     35.67 o 
  -5   1   2      147.36      148.49     32.53 o 
  -4   1   2      460.33      521.64     49.71 o 
  -3   1   2     1040.48     1225.91     65.19 o 
  -2   1   2     2726.11     2581.88     58.13 o 
  -1   1   2    18677.44    18042.01    158.18 o 
   0   1   2     3860.48     3805.47     52.48 o 
   1   1   2     5823.28     6117.17    104.28 o 
   2   1   2     5797.52     9721.64    114.15 o 
   3   1   2        6.46       10.99      2.25 o 
   4   1   2      626.96      554.76     28.35 o 
   5   1   2      401.66      409.94     49.58 o 
   6   1   2     1179.50     1167.14     95.15 o 
   7   1   2      135.96      165.96     42.13 o 
  -7   2   2       11.88       22.80     15.34 o 
  -6   2   2        0.57       -1.95     14.44 o 
  -5   2   2        0.19       -7.93      7.82 o 
  -4   2   2      725.99      646.01     56.37 o 
  -3   2   2      502.46      500.84     41.14 o 
  -2   2   2      506.45      606.12     27.71 o 
  -1   2   2     4378.27     4374.36     76.31 o 
   0   2   2     3008.36     2964.35     58.15 o 
   1   2   2      427.16      576.15     33.86 o 
   2   2   2     1027.37      874.63     33.04 o 
   3   2   2       76.93      119.68     14.42 o 
   4   2   2      470.13      475.36     49.42 o 
   5   2   2       21.48      169.44    174.03 o 
   6   2   2      100.02      183.40    116.39 o 
   7   2   2       37.27        5.90     18.72 o 
  -7   3   2        1.47       -7.38     54.00 o 
  -6   3   2      232.81      269.05     44.52 o 
  -5   3   2       96.07       99.28     23.22 o 
  -4   3   2       81.57       86.33     22.04 o 
  -3   3   2      640.56      687.06     48.92 o 
  -2   3   2     2277.57     2485.23     53.13 o 
  -1   3   2     2747.75     2430.16     42.91 o 
   0   3   2     1075.37      888.71     31.79 o 
   1   3   2      206.90      308.44     13.01 o 
   2   3   2        6.55       20.07      4.57 o 
   3   3   2      716.47      813.97     42.29 o 
   4   3   2      134.82      147.17     27.17 o 
   5   3   2     3003.01     3130.61    138.64 o 
   6   3   2        0.50       17.81     13.46 o 
   7   3   2      207.35      217.50     50.57 o 
  -7   4   2        5.26       40.72     19.96 o 
  -6   4   2      254.25      260.86     50.56 o 
  -5   4   2      244.31      210.39     36.52 o 
  -4   4   2     1661.63     1608.06     88.26 o 
  -3   4   2      105.17      115.38     13.85 o 
  -2   4   2      760.19      884.27     30.16 o 
  -1   4   2     3223.02     3239.34     59.44 o 
   0   4   2      414.98      493.95     34.96 o 
   1   4   2     5663.68     5654.70     53.06 o 
   2   4   2     6887.02     6982.85    137.19 o 
   3   4   2      334.13      316.45     35.41 o 
   4   4   2       82.96      126.53     25.46 o 
   5   4   2      557.65      608.42     61.75 o 
   6   4   2      346.83      344.66     52.55 o 
   7   4   2       68.82       83.98     29.47 o 
  -7   5   2        2.33       -7.62     10.76 o 
  -6   5   2      508.50      405.39     71.81 o 
  -5   5   2       94.12      107.30     27.33 o 
  -4   5   2       18.95       32.52     15.48 o 
  -3   5   2      402.02      342.58     24.12 o 
  -2   5   2       43.42       37.05      6.01 o 
  -1   5   2      297.64      300.70     15.66 o 
   0   5   2    60916.85    61142.57    290.40 o 
   1   5   2     1289.35     1372.82     29.02 o 
   2   5   2      630.24      564.58     20.16 o 
   3   5   2       56.34       69.47     17.35 o 
   4   5   2      501.33      539.70     51.88 o 
   5   5   2      265.52      263.61     49.90 o 
   6   5   2      269.52      299.68     48.97 o 
   7   5   2        0.00      -30.99     23.91 o 
  -7   6   2       25.75       34.86     15.44 o 
  -6   6   2        3.73       15.60     55.93 o 
  -5   6   2      716.45      787.18     71.36 o 
  -4   6   2      156.87      168.41     41.86 o 
  -3   6   2     1086.58      874.30     37.54 o 
  -2   6   2     4063.88     4174.75    143.27 o 
  -1   6   2      183.73      238.75     34.33 o 
   0   6   2    17915.01    18315.16    119.58 o 
   1   6   2    14558.13    13984.05    100.27 o 
   2   6   2      432.02      461.82     22.09 o 
   3   6   2     1276.08     1293.33    133.09 o 
   4   6   2     1213.15     1207.67     86.74 o 
   5   6   2       42.67       29.32     18.76 o 
   6   6   2        7.48        2.30     17.82 o 
   7   6   2      120.29      128.23     75.45 o 
  -7   7   2      303.16      321.74     86.76 o 
  -6   7   2       27.19       33.29     16.06 o 
  -5   7   2      121.20      374.77    276.05 o 
  -4   7   2      435.42      479.29     46.31 o 
  -3   7   2      267.35      193.85     18.45 o 
  -2   7   2      387.39      426.34     29.00 o 
  -1   7   2      189.32      247.13     36.64 o 
   0   7   2      620.61      708.85     34.36 o 
   1   7   2     7819.17     7517.92     98.45 o 
   2   7   2     1383.13     1491.44     42.27 o 
   3   7   2       31.03       44.60     16.67 o 
   4   7   2      579.32      588.91     55.15 o 
   5   7   2      533.74      556.25     57.96 o 
   6   7   2      569.99      517.77     65.60 o 
  -7   8   2        2.01       39.01     39.31 o 
  -6   8   2      250.45      265.25     52.06 o 
  -5   8   2       29.11       36.17     18.57 o 
  -4   8   2      630.93      619.12     52.54 o 
  -3   8   2       17.41        8.42      4.08 o 
  -2   8   2     1005.14     1046.73    101.38 o 
  -1   8   2      364.87      294.43     17.30 o 
   0   8   2     1189.23     1212.71     47.67 o 
   1   8   2     1444.75     1732.70     50.61 o 
   2   8   2     5247.30     5015.34    100.66 o 
   3   8   2       11.14        1.17      2.68 o 
   4   8   2      294.12      401.94     62.50 o 
   5   8   2        0.03        5.26     48.54 o 
   6   8   2       25.76      101.50     35.54 o 
  -7   9   2      279.56      370.17     91.82 o 
  -6   9   2       93.42      172.39     62.78 o 
  -5   9   2      594.36      580.52     59.40 o 
  -4   9   2      652.39      645.85     53.62 o 
  -3   9   2      144.78      220.20     56.05 o 
  -2   9   2      447.03      354.07     24.05 o 
  -1   9   2       22.45       44.78      8.29 o 
   0   9   2     3870.43     3776.48     87.67 o 
   1   9   2     7379.92     7056.41    182.76 o 
   2   9   2        0.07       15.33      5.64 o 
   3   9   2      168.26      191.33     31.18 o 
   4   9   2     1286.15     1321.51     54.84 o 
   5   9   2        1.37       -5.00     12.55 o 
   6   9   2      412.58      536.13    102.95 o 
  -6  10   2       37.49      118.57     55.69 o 
  -5  10   2      182.04      209.81     42.91 o 
  -4  10   2       11.73       18.29     10.58 o 
  -3  10   2      714.89      749.25     57.53 o 
  -2  10   2       42.04       25.05      5.56 o 
  -1  10   2       59.52       59.64     10.39 o 
   0  10   2      836.66      850.39     37.35 o 
   1  10   2       12.82       12.59      5.64 o 
   2  10   2     1862.94     1764.54     59.01 o 
   3  10   2      178.66      180.39     22.91 o 
   4  10   2     1877.52     1804.70     66.84 o 
   5  10   2       77.64       82.63     22.90 o 
   6  10   2        0.03       17.19     40.37 o 
  -6  11   2      115.34      184.19     64.84 o 
  -5  11   2      318.31      323.95     74.71 o 
  -4  11   2      231.54      227.37     47.75 o 
  -3  11   2      106.12      113.30     35.69 o 
  -2  11   2      150.37      174.28     36.08 o 
  -1  11   2      696.77      609.04     58.54 o 
   0  11   2     1254.34     1202.57     45.58 o 
   1  11   2     3087.54     3233.97     75.87 o 
   2  11   2       15.05       12.56      6.79 o 
   3  11   2       65.12       46.08     10.12 o 
   4  11   2       97.75       79.37     22.56 o 
   5  11   2      210.38      220.10     38.46 o 
   6  11   2       81.21      140.87     51.90 o 
  -6  12   2      546.29      648.75    111.65 o 
  -5  12   2       50.08       62.51     39.66 o 
  -4  12   2     5360.42     5433.83    151.38 o 
  -3  12   2       50.76       52.25     22.16 o 
  -2  12   2     3225.37     2709.78    195.02 o 
  -1  12   2      198.25      211.04     21.33 o 
   0  12   2      273.15      271.58     19.64 o 
   1  12   2       18.06       17.51      5.46 o 
   2  12   2     1806.29     1600.78     60.56 o 
   3  12   2      216.83      228.32     23.98 o 
   4  12   2     4662.96     4553.26    156.03 o 
   5  12   2        9.58        0.94     18.57 o 
   6  12   2       23.60       24.46     19.62 o 
  -6  13   2       52.83       66.26     44.06 o 
  -5  13   2       26.44       21.84     26.53 o 
  -4  13   2      378.20      324.58     69.76 o 
  -3  13   2      126.56      148.54     19.28 o 
  -2  13   2       85.45       72.01      9.34 o 
  -1  13   2        0.82       11.42      9.95 o 
   0  13   2      100.71       80.93     15.72 o 
   1  13   2     2520.05     2486.26     70.60 o 
   2  13   2      236.09      196.22     22.85 o 
   3  13   2      701.58      690.06     38.93 o 
   4  13   2      150.54      142.86     27.91 o 
   5  13   2      616.57      658.48    109.15 o 
   6  13   2        2.74      -19.24     24.82 o 
  -6  14   2        8.70        4.91      8.81 o 
  -5  14   2       10.67       18.78     15.65 o 
  -4  14   2      167.25      137.97     43.91 o 
  -3  14   2      349.36      345.64     27.32 o 
  -2  14   2       25.18       37.00     12.10 o 
  -1  14   2       37.00       20.67      9.60 o 
   0  14   2     1128.39     1109.46     43.34 o 
   1  14   2      203.00      175.55     18.73 o 
   2  14   2      248.86      248.25     23.14 o 
   3  14   2        1.61        7.98      7.32 o 
   4  14   2     1148.09     1146.37     79.23 o 
   5  14   2      108.46      143.75     51.05 o 
   6  14   2       48.88       30.24     22.70 o 
  -6  15   2       29.37       62.23     46.83 o 
  -5  15   2        0.16      -28.69     31.22 o 
  -4  15   2      394.34      401.32     74.95 o 
  -3  15   2        8.35       44.27     27.72 o 
  -2  15   2     2341.85     2251.70    148.02 o 
  -1  15   2       56.02       99.42     29.70 o 
   0  15   2     1345.05     1199.86     47.06 o 
   1  15   2      480.55      489.77     32.66 o 
   2  15   2      750.92      728.31     46.63 o 
   3  15   2        2.81       -0.39      4.24 o 
   4  15   2      373.56      431.65     49.46 o 
   5  15   2        0.85       45.49     33.93 o 
   6  15   2      100.14      100.55     49.17 o 
  -6  16   2       29.99       84.80     46.99 o 
  -5  16   2      215.98      207.55     58.87 o 
  -4  16   2     1726.37     1705.64    161.90 o 
  -3  16   2     3712.92     3820.15    223.07 o 
  -2  16   2      225.57      248.57     51.82 o 
  -1  16   2      131.05      115.46     20.22 o 
   0  16   2       11.38       16.21      6.46 o 
   1  16   2      327.19      326.20     27.22 o 
   2  16   2     1604.18     1572.94     71.35 o 
   3  16   2      913.49      898.10     47.76 o 
   4  16   2      257.47      273.55     38.91 o 
   5  16   2      318.43      297.26     72.44 o 
   6  16   2       46.37      101.64     52.77 o 
  -6  17   2        0.51       12.40     26.88 o 
  -5  17   2       61.25       59.96     35.26 o 
  -4  17   2      118.87      199.52     61.83 o 
  -3  17   2      369.84      399.27     73.37 o 
  -2  17   2       18.95       34.51     29.67 o 
  -1  17   2        0.63       21.85     11.57 o 
   0  17   2      257.71      256.50     22.71 o 
   1  17   2      852.41      797.96     40.08 o 
   2  17   2      190.76      191.22     26.09 o 
   3  17   2      358.82      369.68     31.00 o 
   4  17   2      771.17      662.54    101.58 o 
   5  17   2      236.20      325.01     77.78 o 
  -5  18   2      313.27      333.92     84.78 o 
  -4  18   2       93.49      139.64     50.45 o 
  -3  18   2      641.48      571.85     88.42 o 
  -2  18   2       93.11       87.13     35.82 o 
  -1  18   2      290.58      301.52     32.79 o 
   0  18   2       86.04      104.53     14.44 o 
   1  18   2       54.85       31.32      8.18 o 
   2  18   2        0.25       -4.76      3.51 o 
   3  18   2      521.62      509.56     36.94 o 
   4  18   2       44.56       53.14     28.66 o 
   5  18   2       32.62       84.47     47.50 o 
  -5  19   2      299.99      201.33     59.12 o 
  -4  19   2       18.22       47.69     33.98 o 
  -3  19   2       20.82       17.24     16.91 o 
  -2  19   2      984.32      995.94     76.92 o 
  -1  19   2     2371.55     2431.89     95.81 o 
   0  19   2     2657.33     2552.73     69.67 o 
   1  19   2      169.99      168.86     18.41 o 
   2  19   2       58.76       49.22     14.08 o 
   3  19   2       14.08       25.18      9.73 o 
   4  19   2       43.10       36.15     27.04 o 
   5  19   2      115.79      142.18     50.82 o 
  -5  20   2       86.54      155.61     53.68 o 
  -4  20   2       25.15       24.36      6.52 o 
  -3  20   2      632.96      756.73    102.77 o 
  -2  20   2      242.77      285.11     42.52 o 
  -1  20   2        2.21       40.37     15.43 o 
   0  20   2        5.51       36.39     11.74 o 
   1  20   2      196.63      197.99     20.46 o 
   2  20   2       64.63       80.81     24.86 o 
   3  20   2      225.79      248.29     33.24 o 
   4  20   2       37.86       88.63     42.85 o 
   5  20   2        7.81       12.35     12.74 o 
  -5  21   2      150.48      156.16     65.71 o 
  -4  21   2      314.02      340.02     80.59 o 
  -3  21   2       48.72       54.71     18.59 o 
  -2  21   2      492.70      490.83     57.52 o 
  -1  21   2      249.11      223.77     30.72 o 
   0  21   2      705.74      692.09     51.52 o 
   1  21   2        5.72        5.26      3.62 o 
   2  21   2       68.05       67.10     17.14 o 
   3  21   2       46.24       53.78     17.69 o 
   4  21   2      192.57      160.38     53.24 o 
   5  21   2      431.47      477.23     99.72 o 
  -5  22   2       34.07       50.69     44.54 o 
  -4  22   2     1182.71     1207.52    100.00 o 
  -3  22   2        6.28       34.32     21.62 o 
  -2  22   2      125.31      160.54     32.93 o 
  -1  22   2       25.26       37.18     16.70 o 
   0  22   2       48.20       46.77     13.45 o 
   1  22   2      156.66      185.75     26.39 o 
   2  22   2      784.38      829.04     60.39 o 
   3  22   2       13.98       52.70     19.18 o 
   4  22   2      529.05      482.73     92.34 o 
  -4  23   2        0.51        4.91     17.06 o 
  -3  23   2       41.99       59.49     19.38 o 
  -2  23   2        9.64        9.16      4.22 o 
  -1  23   2     1037.44     1104.33     72.25 o 
   0  23   2      815.20      758.64     56.50 o 
   1  23   2      742.60      789.10     78.74 o 
   2  23   2       56.90       75.66     20.08 o 
   3  23   2       72.21       74.46     26.15 o 
   4  23   2        4.15       23.07      2.25 o 
  -4  24   2       36.27       53.21     22.63 o 
  -3  24   2      158.31      181.49     39.86 o 
  -2  24   2      405.89      372.63     54.39 o 
  -1  24   2        9.59       36.78     15.13 o 
   0  24   2      157.08      157.93     38.40 o 
   1  24   2       24.80       24.27     12.93 o 
   2  24   2       62.80       62.25     16.43 o 
   3  24   2       93.51      101.23     24.52 o 
   4  24   2       29.40       -1.38     15.11 o 
  -4  25   2      114.70      138.84     33.95 o 
  -3  25   2        2.02       48.45     20.75 o 
  -2  25   2      371.10      366.48     53.71 o 
  -1  25   2        3.13       12.81     12.49 o 
   0  25   2     1682.72     1634.17    166.55 o 
   1  25   2       71.92       68.83     25.43 o 
   2  25   2       11.86        1.35     17.53 o 
   3  25   2       20.64        9.83     17.45 o 
   4  25   2      318.71      303.81     72.57 o 
  -3  26   2      153.76      161.82     75.62 o 
  -2  26   2       18.51       33.70     29.59 o 
  -1  26   2      309.19      242.08     48.37 o 
   0  26   2      254.67      281.79     50.71 o 
   1  26   2       27.40       24.98     17.39 o 
   2  26   2      428.33      388.46     60.56 o 
   3  26   2      654.30      792.36    131.32 o 
  -3  27   2       85.97       44.75     55.30 o 
  -2  27   2      105.37       51.99     35.15 o 
  -1  27   2      160.04      123.43     34.72 o 
   0  27   2      165.35      165.57     38.32 o 
   1  27   2       37.56       51.64     21.86 o 
   2  27   2      199.43      178.06     39.90 o 
   3  27   2       30.05       44.88     42.58 o 
  -3  28   2       73.85       46.41     30.42 o 
  -2  28   2       30.29       51.72     40.79 o 
  -1  28   2       31.70       30.46     27.20 o 
   0  28   2      179.86      188.74     46.17 o 
   1  28   2      271.71      345.84     60.06 o 
   2  28   2       21.49       62.13     27.73 o 
  -2  29   2      142.66      187.58     61.67 o 
  -1  29   2      214.89      288.86     80.92 o 
   0  29   2      952.77     1035.61    105.94 o 
   1  29   2       11.12       33.14     26.88 o 
   2  29   2       85.23       84.51     25.13 o 
  -1  30   2       15.85        8.84     12.95 o 
   0  30   2      363.86      395.64     67.04 o 
   1  30   2      692.04      624.66    100.96 o 
  -7   0   3      443.23      436.61     91.58 o 
  -5   0   3        0.01      118.53     53.18 o 
  -3   0   3     4777.33     4943.75    189.26 o 
  -1   0   3     3002.94     2915.73    105.61 o 
   1   0   3     4252.53     4054.21    135.91 o 
   3   0   3        3.31        7.10      7.30 o 
   5   0   3     3126.31     2966.03    197.51 o 
   7   0   3      129.41      148.33     60.00 o 
  -7   1   3       23.08       22.93     32.50 o 
  -6   1   3     1291.62     1078.92     91.75 o 
  -5   1   3      338.25      377.27     51.28 o 
  -4   1   3      182.07      239.47     35.82 o 
  -3   1   3      350.53      442.12     42.04 o 
  -2   1   3     2987.85     3895.79    953.58 o 
  -1   1   3      236.91      245.78     22.13 o 
   0   1   3     4219.16     4028.58     79.35 o 
   1   1   3      516.32      567.84     36.19 o 
   2   1   3     1022.96      927.28     32.11 o 
   3   1   3        2.53       13.08      8.65 o 
   4   1   3        6.14       12.68      9.75 o 
   5   1   3       20.52       39.08     45.96 o 
   6   1   3       28.28       48.96     22.20 o 
   7   1   3       84.35      112.90     30.88 o 
  -7   2   3       17.60       33.09     24.97 o 
  -6   2   3      282.71      241.55     43.21 o 
  -5   2   3     1197.60     1034.55     80.21 o 
  -4   2   3      210.82      220.72     33.11 o 
  -3   2   3       20.87       22.45     12.43 o 
  -2   2   3       36.26        7.27      6.59 o 
  -1   2   3      707.37      747.23     28.67 o 
   0   2   3      136.36      170.34     16.76 o 
   1   2   3      339.99      280.82     28.71 o 
   2   2   3     1699.38     1659.69     47.45 o 
   3   2   3     3993.69     3934.64    129.01 o 
   4   2   3      235.20      282.35     38.84 o 
   5   2   3      327.92      342.40     47.88 o 
   6   2   3      291.06      279.37     47.08 o 
   7   2   3       49.39       93.31     33.84 o 
  -7   3   3      139.35      188.16     41.83 o 
  -6   3   3       52.85       52.98     38.73 o 
  -5   3   3     1032.50     1021.23     80.01 o 
  -4   3   3       46.07       33.60     15.36 o 
  -3   3   3      127.06      134.87     22.19 o 
  -2   3   3       22.08       21.79      8.56 o 
  -1   3   3    10826.44    11423.67    110.85 o 
   0   3   3       50.75       57.51     22.55 o 
   1   3   3    11531.59    11877.53    167.07 o 
   2   3   3      347.96      374.11     24.14 o 
   3   3   3        0.16       -2.11     14.27 o 
   4   3   3        0.69       14.92      7.25 o 
   5   3   3     1133.17     1132.30     85.32 o 
   6   3   3       14.88       40.71     21.77 o 
   7   3   3       11.87       11.15     14.04 o 
  -7   4   3      167.54      138.82     35.71 o 
  -6   4   3        5.67       -1.50     11.29 o 
  -5   4   3      490.81      537.51     58.47 o 
  -4   4   3      168.86      183.60     41.55 o 
  -3   4   3     4327.08     4162.88     85.64 o 
  -2   4   3     1474.72     1487.69     47.82 o 
  -1   4   3     5650.03     5517.68     65.99 o 
   0   4   3     8138.66     8973.67     87.35 o 
   1   4   3     2480.92     2469.57     52.54 o 
   2   4   3      149.28      125.48     14.38 o 
   3   4   3      148.01      157.64     25.42 o 
   4   4   3      627.39      594.22     55.64 o 
   5   4   3      398.83      402.20     70.01 o 
   6   4   3      763.68      783.31     78.04 o 
  -7   5   3      117.09      110.70     32.01 o 
  -6   5   3        2.43       17.61     14.49 o 
  -5   5   3     1140.18     1053.51     80.76 o 
  -4   5   3       44.84       30.80     13.30 o 
  -3   5   3     1077.94     1036.64     48.52 o 
  -2   5   3       66.61       55.82      6.11 o 
  -1   5   3    17511.96    16438.97     94.12 o 
   0   5   3      282.87      277.84     17.83 o 
   1   5   3      606.83      976.32     54.18 o 
   2   5   3       78.07       95.34     13.66 o 
   3   5   3       52.58       54.38     19.11 o 
   4   5   3        4.31       37.15     33.08 o 
   5   5   3      518.82      619.55     64.09 o 
   6   5   3        9.30        6.99     23.54 o 
  -7   6   3       12.41      -17.20     34.07 o 
  -6   6   3        0.40       33.76     16.57 o 
  -5   6   3      714.96      591.29     60.34 o 
  -4   6   3     1066.89     1083.06     72.59 o 
  -3   6   3      602.52      681.56     31.45 o 
  -2   6   3      384.50      350.86     21.80 o 
  -1   6   3      175.11      138.45      8.19 o 
   0   6   3    12642.80    12872.50    180.72 o 
   1   6   3     1099.74     1158.82     47.60 o 
   2   6   3     1375.41     1510.58     54.95 o 
   3   6   3       24.74       43.47     17.27 o 
   4   6   3      506.99      489.14     51.99 o 
   5   6   3       12.20        7.11      7.41 o 
   6   6   3       20.78        4.39     34.52 o 
  -7   7   3      483.18      623.71    117.30 o 
  -6   7   3      118.64      144.51     32.84 o 
  -5   7   3      370.70      402.72     51.15 o 
  -4   7   3      314.79      315.38     66.78 o 
  -3   7   3     2153.89     1984.26     96.07 o 
  -2   7   3     6356.04     6499.36    214.45 o 
  -1   7   3      921.25      846.55     16.68 o 
   0   7   3       20.67       30.30      5.73 o 
   1   7   3     3309.12     3330.97     85.72 o 
   2   7   3     2867.72     2966.67     59.62 o 
   3   7   3     1149.78     1162.02     38.39 o 
   4   7   3      247.24      276.85     39.06 o 
   5   7   3       64.51       42.99     19.58 o 
   6   7   3      300.99      279.38     48.83 o 
  -7   8   3        7.64       37.72     31.95 o 
  -6   8   3       26.85       83.60     41.74 o 
  -5   8   3       14.44       -9.16     13.07 o 
  -4   8   3       19.79       33.16     11.57 o 
  -3   8   3       19.63       16.28      5.33 o 
  -2   8   3     3672.25     3821.14    127.77 o 
  -1   8   3     1716.39     1653.83     33.06 o 
   0   8   3      412.46      537.86     27.82 o 
   1   8   3    13163.68    13154.17    133.58 o 
   2   8   3      608.56      663.64     29.70 o 
   3   8   3     2018.85     1895.91     50.22 o 
   4   8   3     1034.96     1086.49     78.03 o 
   5   8   3      140.85      170.38     49.36 o 
   6   8   3       38.66       64.58     26.51 o 
  -6   9   3      199.29      242.07     66.60 o 
  -5   9   3       63.10       61.82     25.55 o 
  -4   9   3      579.29      597.29     51.50 o 
  -3   9   3      689.27      652.04     44.68 o 
  -2   9   3       53.86       61.72      9.86 o 
  -1   9   3     3539.30     3527.04     82.84 o 
   0   9   3       93.00       67.21     13.32 o 
   1   9   3     7210.29     7532.94    119.98 o 
   2   9   3     1882.59     2044.10     54.97 o 
   3   9   3       30.61       21.70      8.24 o 
   4   9   3      243.87      294.78     46.02 o 
   5   9   3      538.34      524.35     79.84 o 
   6   9   3      212.17      197.06     39.18 o 
  -6  10   3       25.57        1.49     26.36 o 
  -5  10   3       25.45       34.18     15.37 o 
  -4  10   3      200.10      205.19     30.40 o 
  -3  10   3     1414.93     1363.31     64.22 o 
  -2  10   3     5003.43     5045.98    238.92 o 
  -1  10   3       19.02       29.44      7.50 o 
   0  10   3      391.94      506.88     56.85 o 
   1  10   3     1398.28     1385.35     46.26 o 
   2  10   3       36.46       46.90     12.40 o 
   3  10   3       11.57       20.64      7.02 o 
   4  10   3       68.44       86.90     33.40 o 
   5  10   3      436.37      439.72     55.81 o 
   6  10   3      183.47      173.41     61.98 o 
  -6  11   3      605.12      540.63    102.23 o 
  -5  11   3       14.65        6.71      3.00 o 
  -4  11   3      595.48      546.46     47.85 o 
  -3  11   3      367.24      364.07     31.23 o 
  -2  11   3       81.83       75.83     28.35 o 
  -1  11   3        1.32        5.96      4.11 o 
   0  11   3     2587.21     2439.46    124.08 o 
   1  11   3      676.91      680.94     52.72 o 
   2  11   3      556.81      572.58     42.09 o 
   3  11   3      397.45      362.23     32.96 o 
   4  11   3        0.49       12.41     13.46 o 
   5  11   3       44.06       58.97     20.77 o 
   6  11   3      200.20      224.58     71.92 o 
  -6  12   3       10.09      -31.60     33.41 o 
  -5  12   3        0.15       -2.27      8.79 o 
  -4  12   3        0.04      -11.89     22.83 o 
  -3  12   3       14.28       12.66      6.36 o 
  -2  12   3      190.43      216.87     45.30 o 
  -1  12   3      402.50      364.30     33.45 o 
   0  12   3      291.86      309.96     22.80 o 
   1  12   3     4421.92     4404.63    119.14 o 
   2  12   3     4264.34     4430.40    121.74 o 
   3  12   3     3294.64     3205.47    102.57 o 
   4  12   3      225.43      203.41     35.26 o 
   5  12   3     1106.99     1058.87     86.65 o 
   6  12   3        0.38       -7.40      3.70 o 
  -6  13   3        2.02       42.12     27.44 o 
  -5  13   3      807.54      932.14    126.91 o 
  -4  13   3     1368.30     1443.59    147.01 o 
  -3  13   3     2075.22     1916.42     61.45 o 
  -2  13   3     1008.63     1084.04    102.20 o 
  -1  13   3      938.47     1065.12     49.27 o 
   0  13   3       37.33       27.04     10.38 o 
   1  13   3      991.53     1087.36     48.67 o 
   2  13   3        2.56       18.20     11.29 o 
   3  13   3     2696.32     2707.39     76.53 o 
   4  13   3        2.65       -0.62     14.68 o 
   5  13   3       53.89       70.87     23.98 o 
   6  13   3      192.78      235.94     67.10 o 
  -6  14   3      166.63      230.41     75.08 o 
  -5  14   3      195.90      216.23     63.04 o 
  -4  14   3      519.48      574.14    101.81 o 
  -3  14   3     1342.35     1304.66    129.88 o 
  -2  14   3      559.66      534.95     76.04 o 
  -1  14   3     1528.66     1521.41     61.44 o 
   0  14   3       58.19       54.36     10.83 o 
   1  14   3       31.05       21.68      8.86 o 
   2  14   3        0.01       -4.28      5.51 o 
   3  14   3      189.18      178.93     20.91 o 
   4  14   3      237.00      267.23     40.54 o 
   5  14   3       97.20      159.63     58.81 o 
   6  14   3       90.95       85.05     45.51 o 
  -6  15   3        6.07      -16.71     24.76 o 
  -5  15   3        2.55       40.35     34.33 o 
  -4  15   3       13.34       70.00     43.44 o 
  -3  15   3      466.08      631.66     95.55 o 
  -2  15   3        3.81       42.81     29.32 o 
  -1  15   3      928.41      773.16     74.48 o 
   0  15   3      244.86      251.67     22.02 o 
   1  15   3        8.68       11.02      5.19 o 
   2  15   3      731.03      685.70     39.80 o 
   3  15   3      199.84      225.13     23.16 o 
   4  15   3      199.06      218.29     36.73 o 
   5  15   3      451.39      526.22     98.04 o 
   6  15   3        0.66        6.37     15.58 o 
  -6  16   3        0.77       28.93     31.58 o 
  -5  16   3       27.07      104.90     52.89 o 
  -4  16   3      152.15      249.06     63.48 o 
  -3  16   3        3.40       33.70     29.50 o 
  -2  16   3        1.18       41.37     28.67 o 
  -1  16   3      323.16      265.65     48.85 o 
   0  16   3      427.54      380.71     27.12 o 
   1  16   3      351.13      328.55     25.94 o 
   2  16   3      430.89      414.07     35.97 o 
   3  16   3      404.80      323.39     28.93 o 
   4  16   3     1938.50     1981.75    111.36 o 
   5  16   3       94.16       45.09     32.49 o 
  -6  17   3      108.83      175.15     65.32 o 
  -5  17   3     1543.83     1540.99    174.03 o 
  -4  17   3       63.33      105.55     46.04 o 
  -3  17   3      693.94      690.35     96.63 o 
  -2  17   3       51.56       89.12     33.31 o 
  -1  17   3      146.43      190.14     46.48 o 
   0  17   3       23.16       37.83      8.02 o 
   1  17   3      816.47      712.38     39.37 o 
   2  17   3      141.21      132.03     21.92 o 
   3  17   3      162.30      177.05     21.78 o 
   4  17   3      123.19      138.62     31.30 o 
   5  17   3        7.31       -0.12      5.79 o 
  -5  18   3      239.96      241.61     67.68 o 
  -4  18   3       22.59       35.73     28.02 o 
  -3  18   3      820.28      742.79    100.53 o 
  -2  18   3     1665.24     1579.04    136.07 o 
  -1  18   3       74.22       77.59     31.74 o 
   0  18   3      403.27      416.63     27.89 o 
   1  18   3      392.69      394.14     29.39 o 
   2  18   3       33.43       28.81     14.86 o 
   3  18   3      271.16      273.43     27.23 o 
   4  18   3      267.73      260.37     63.94 o 
   5  18   3        1.98       19.99     28.84 o 
  -5  19   3        1.05      -10.98     23.86 o 
  -4  19   3       21.59       48.28     38.48 o 
  -3  19   3      600.19      548.92     86.96 o 
  -2  19   3       24.96       39.38     27.47 o 
  -1  19   3      496.57      552.98     56.98 o 
   0  19   3      208.13      231.01     21.15 o 
   1  19   3        0.93       -8.10      5.81 o 
   2  19   3       79.21       83.37     18.89 o 
   3  19   3      121.10      133.16     18.85 o 
   4  19   3       27.82       51.17     30.55 o 
   5  19   3       72.60       84.18     46.15 o 
  -5  20   3       18.63       42.49     36.76 o 
  -4  20   3      462.71      424.93     87.62 o 
  -3  20   3      263.09      303.43     68.03 o 
  -2  20   3        6.57        9.92     16.51 o 
  -1  20   3     2527.44     2445.86    121.27 o 
   0  20   3      425.97      411.67     40.74 o 
   1  20   3      344.31      356.49     28.79 o 
   2  20   3      511.61      599.56     49.59 o 
   3  20   3        1.32       13.65     10.23 o 
   4  20   3      129.81       97.11     42.61 o 
   5  20   3      448.80      451.52     93.84 o 
  -5  21   3      312.17      321.09     84.66 o 
  -4  21   3      436.04      420.34     85.84 o 
  -3  21   3        9.56       35.71     31.88 o 
  -2  21   3      153.35      167.51     29.47 o 
  -1  21   3     1370.74     1413.43     95.38 o 
   0  21   3       52.14       70.61     18.95 o 
   1  21   3       55.39       38.83      7.10 o 
   2  21   3      221.65      247.13     32.76 o 
   3  21   3       12.30       27.20     18.97 o 
   4  21   3       23.02       26.12     12.03 o 
   5  21   3      155.42      124.64     55.34 o 
  -5  22   3       19.58       35.27     38.05 o 
  -4  22   3      129.91      106.45     45.09 o 
  -3  22   3      166.91      189.38     56.29 o 
  -2  22   3      480.26      457.80     56.25 o 
  -1  22   3        1.45       18.33     12.67 o 
   0  22   3      708.91      691.63     55.11 o 
   1  22   3      118.45      105.22     20.25 o 
   2  22   3       11.51        7.15     16.74 o 
   3  22   3      432.84      521.83     63.54 o 
   4  22   3        4.41      -26.39     16.46 o 
  -4  23   3       44.58       77.34     42.79 o 
  -3  23   3      123.13      171.53     38.17 o 
  -2  23   3      285.46      303.47     46.82 o 
  -1  23   3      461.78      511.80     60.75 o 
   0  23   3     2757.74     2640.25    109.66 o 
   1  23   3       58.59       57.84     21.12 o 
   2  23   3       11.87        8.78     10.36 o 
   3  23   3        0.36       -1.01     10.42 o 
   4  23   3       60.72       93.98     45.30 o 
  -4  24   3       12.54       35.14     24.99 o 
  -3  24   3     1187.50     1134.46    127.68 o 
  -2  24   3      814.43      747.69     77.43 o 
  -1  24   3      492.59      568.34     64.97 o 
   0  24   3      159.36      170.28     29.81 o 
   1  24   3      418.26      379.88     56.17 o 
   2  24   3      123.67      118.14     28.56 o 
   3  24   3      130.57      156.69     39.13 o 
   4  24   3      250.26      272.98     69.02 o 
  -4  25   3        0.09       31.02     16.12 o 
  -3  25   3        1.67       -3.43     20.12 o 
  -2  25   3       67.22       62.04     21.53 o 
  -1  25   3      193.28      231.08     42.35 o 
   0  25   3       52.51       -0.46     13.30 o 
   1  25   3        0.02      -10.18     13.03 o 
   2  25   3      143.54      185.75     40.04 o 
   3  25   3       19.44       35.45     36.53 o 
  -3  26   3       78.42       80.88     29.47 o 
  -2  26   3      276.25      297.00     52.23 o 
  -1  26   3       12.90       20.94      7.47 o 
   0  26   3       95.10       69.38     26.96 o 
   1  26   3      245.58      288.56     52.31 o 
   2  26   3       83.13       54.23     44.39 o 
   3  26   3       52.65      118.26     46.07 o 
  -3  27   3       32.06       60.17     20.53 o 
  -2  27   3      313.23      397.56     60.14 o 
  -1  27   3      585.49      494.21     98.80 o 
   0  27   3       16.95       15.51     31.34 o 
   1  27   3      569.80      506.44     69.99 o 
   2  27   3       12.14       27.04     22.28 o 
   3  27   3       47.51       65.71     42.45 o 
  -2  28   3      467.40      471.47     99.96 o 
  -1  28   3       19.05      101.02     61.85 o 
   0  28   3       98.66      136.53     39.31 o 
   1  28   3      187.29      209.71     45.26 o 
   2  28   3       20.82       56.56     24.72 o 
  -2  29   3        1.24        9.47     22.39 o 
  -1  29   3      468.58      514.17    109.61 o 
   0  29   3      138.09      135.86     36.33 o 
   1  29   3       16.83       13.44     28.53 o 
   2  29   3        0.50      -20.54     25.62 o 
  -1  30   3       46.06       94.03     46.29 o 
   0  30   3      127.21      108.10     44.27 o 
   1  30   3       68.04       54.24     24.79 o 
  -6   0   4      221.38      510.92     92.29 o 
  -4   0   4      165.66      147.07     65.04 o 
  -2   0   4     2573.65     2207.59    112.94 o 
   0   0   4     9125.78     9110.08    143.11 o 
   2   0   4      126.20      111.94     11.22 o 
   4   0   4     3636.49     3541.98    201.44 o 
   6   0   4      284.77      388.15     78.95 o 
  -7   1   4       12.96       20.88     49.52 o 
  -6   1   4      483.20      405.27     71.77 o 
  -5   1   4     1404.93     1348.90     92.09 o 
  -4   1   4      197.29      166.55     25.65 o 
  -3   1   4       88.66       90.12     32.41 o 
  -2   1   4       95.55       84.13     18.00 o 
  -1   1   4     3961.05     3904.78     96.54 o 
   0   1   4     1282.17     1473.83     46.42 o 
   1   1   4      594.86      582.86     40.11 o 
   2   1   4     1061.97     1162.38     42.64 o 
   3   1   4     1368.14     1551.97    259.77 o 
   4   1   4      306.06      343.58     48.04 o 
   5   1   4      666.64      815.95    149.59 o 
   6   1   4        0.16       -3.70      8.75 o 
  -7   2   4       13.54       10.96     19.96 o 
  -6   2   4        6.40        6.65      3.28 o 
  -5   2   4        0.06       -8.66     15.20 o 
  -4   2   4        0.85      -11.70     10.39 o 
  -3   2   4      114.33       97.03     17.92 o 
  -2   2   4       34.89       24.88     10.87 o 
  -1   2   4       15.31       20.94     15.63 o 
   0   2   4      159.83      214.22     26.07 o 
   1   2   4     1605.72     1759.36     69.81 o 
   2   2   4      512.49      669.65     32.23 o 
   3   2   4      502.93      601.13     52.29 o 
   4   2   4        7.89      963.97   1289.35 o 
   5   2   4        0.58       -4.84     10.60 o 
   6   2   4       20.29      111.85     81.72 o 
  -7   3   4        8.35       16.73     21.31 o 
  -6   3   4      572.40      542.63     78.31 o 
  -5   3   4       58.57       28.92     15.46 o 
  -4   3   4     1783.86     1737.18     92.66 o 
  -3   3   4      528.67      568.47     46.83 o 
  -2   3   4       71.61       64.83     13.93 o 
  -1   3   4      371.98      397.98     19.28 o 
   0   3   4     1824.42     1721.98     49.39 o 
   1   3   4      612.42      543.63     39.01 o 
   2   3   4     4730.04     4321.62     87.00 o 
   3   3   4        1.45       11.21     11.13 o 
   4   3   4      254.84      280.63     41.97 o 
   5   3   4      538.82      645.88    162.93 o 
   6   3   4      379.80      393.53     57.76 o 
  -7   4   4      271.87      251.28     48.98 o 
  -6   4   4       50.75       23.91      6.97 o 
  -5   4   4       44.61       31.83      9.64 o 
  -4   4   4      578.65      507.61     50.48 o 
  -3   4   4      180.84      149.04     16.39 o 
  -2   4   4      205.72      170.54     23.89 o 
  -1   4   4     1748.69     2059.68     43.14 o 
   0   4   4     2567.24     2425.03     50.75 o 
   1   4   4      654.50      649.65     44.28 o 
   2   4   4     2049.06     2112.31     63.76 o 
   3   4   4     2188.78     2299.60    104.13 o 
   4   4   4     1602.86     1499.74     93.96 o 
   5   4   4       87.48       76.27     26.37 o 
   6   4   4      225.56      265.58     47.35 o 
  -7   5   4        9.30       16.26     17.93 o 
  -6   5   4       20.57       36.80     20.79 o 
  -5   5   4        5.95      -12.89     21.20 o 
  -4   5   4        6.72        9.11     10.80 o 
  -3   5   4     1829.89     1754.06     54.39 o 
  -2   5   4      182.11      158.42     20.00 o 
  -1   5   4     1440.34     1561.61     36.19 o 
   0   5   4        9.24        4.99      4.25 o 
   1   5   4     5701.88     6583.52    128.52 o 
   2   5   4     1389.59     1485.13     65.06 o 
   3   5   4        3.67        4.27      7.77 o 
   4   5   4      176.44      184.71     35.16 o 
   5   5   4      311.27      330.50     47.28 o 
   6   5   4        3.24       34.06     24.43 o 
  -7   6   4       72.89       53.57     28.79 o 
  -6   6   4        1.70       26.93     17.70 o 
  -5   6   4       10.71        8.69     22.21 o 
  -4   6   4       28.95       19.19      5.72 o 
  -3   6   4      136.48      109.97     12.24 o 
  -2   6   4      105.85       75.88      8.59 o 
  -1   6   4     9773.81     9477.53     87.32 o 
   0   6   4      976.97      949.02     37.36 o 
   1   6   4     1713.74     1818.53     55.08 o 
   2   6   4        1.16        7.06      3.64 o 
   3   6   4        5.44       10.95      8.92 o 
   4   6   4        0.06        2.70     16.49 o 
   5   6   4      577.29      634.56     67.29 o 
   6   6   4      311.92      306.37     51.72 o 
  -7   7   4       17.73       -2.75     18.22 o 
  -6   7   4       14.38        5.07     28.63 o 
  -5   7   4      482.52      470.99     70.30 o 
  -4   7   4     1813.33     1958.41     96.86 o 
  -3   7   4        0.25        3.67      5.21 o 
  -2   7   4      580.57      570.23     28.45 o 
  -1   7   4     1971.97     2129.08     40.22 o 
   0   7   4     1463.16     1375.04     58.16 o 
   1   7   4     4808.71     4840.51    109.92 o 
   2   7   4     2822.32     2809.01     83.93 o 
   3   7   4      755.36      712.88     44.53 o 
   4   7   4      602.91      634.92     61.15 o 
   5   7   4        0.35       30.45     25.29 o 
   6   7   4      309.12      374.97     77.49 o 
  -6   8   4      156.18      121.17     44.34 o 
  -5   8   4        2.02       48.80     20.42 o 
  -4   8   4      449.54      514.90     50.02 o 
  -3   8   4       47.09      448.75    563.01 o 
  -2   8   4     3592.36     3591.93     75.58 o 
  -1   8   4     1852.73     1796.45     34.96 o 
   0   8   4      945.19     1012.67     57.03 o 
   1   8   4      343.50      418.48     51.53 o 
   2   8   4      163.21      180.62     22.90 o 
   3   8   4       21.09       27.71     10.95 o 
   4   8   4      752.95      773.15     68.37 o 
   5   8   4      830.22      849.57     78.43 o 
   6   8   4        4.97       77.69     52.80 o 
  -6   9   4        0.83       32.41     26.10 o 
  -5   9   4       46.67       86.43     25.41 o 
  -4   9   4      343.95      413.42     45.43 o 
  -3   9   4        0.45       -4.44      3.77 o 
  -2   9   4     1686.46     1664.89     45.57 o 
  -1   9   4     4177.24     4174.52     60.17 o 
   0   9   4      795.29      907.00     66.42 o 
   1   9   4     4196.23     3971.38    162.73 o 
   2   9   4     1605.31     1705.94     67.17 o 
   3   9   4      883.65      936.43    100.84 o 
   4   9   4      542.74      510.36     55.94 o 
   5   9   4      106.36      125.41     32.54 o 
   6   9   4      686.01      723.18     79.91 o 
  -6  10   4       43.33       72.10     38.57 o 
  -5  10   4       22.31       43.25     15.75 o 
  -4  10   4     1011.94     1003.72     67.44 o 
  -3  10   4      141.35      142.15     23.14 o 
  -2  10   4     1700.53     1558.79     52.55 o 
  -1  10   4      841.64      812.27     50.53 o 
   0  10   4     5989.99     6056.00    145.53 o 
   1  10   4      793.31      859.39     54.43 o 
   2  10   4      159.98      204.06     30.74 o 
   3  10   4      456.88      438.80     47.97 o 
   4  10   4      610.60      627.17     63.04 o 
   5  10   4       40.67       29.15     18.27 o 
   6  10   4      270.85      300.35     53.04 o 
  -6  11   4        2.24      -15.68      7.84 o 
  -5  11   4       37.18       25.69     28.08 o 
  -4  11   4      204.48      218.26     28.92 o 
  -3  11   4     1589.61     1448.32     63.26 o 
  -2  11   4      712.56      654.10     28.26 o 
  -1  11   4      291.10      266.49     16.25 o 
   0  11   4     2189.32     2362.81     84.35 o 
   1  11   4     3472.17     3219.07    108.65 o 
   2  11   4       56.38       86.48     21.61 o 
   3  11   4      445.75      446.77     48.18 o 
   4  11   4     1195.39     1147.22     84.90 o 
   5  11   4       83.11       64.49     26.61 o 
   6  11   4       58.28       92.62     49.25 o 
  -6  12   4        0.15       20.86     37.20 o 
  -5  12   4        1.09       12.07     31.90 o 
  -4  12   4      505.10      578.47     91.98 o 
  -3  12   4        0.05        6.97     19.25 o 
  -2  12   4      673.85      732.73     85.27 o 
  -1  12   4     1951.08     1925.55     64.05 o 
   0  12   4       21.24       15.47     18.91 o 
   1  12   4      840.77      843.42     55.56 o 
   2  12   4        6.88       10.94     10.68 o 
   3  12   4      319.25      318.14     25.44 o 
   4  12   4      478.25      523.41     75.89 o 
   5  12   4       10.82       -7.34      7.63 o 
   6  12   4      254.44      368.43     87.63 o 
  -6  13   4      142.11      190.64     65.08 o 
  -5  13   4        0.10      -12.23     13.93 o 
  -4  13   4      319.90      232.91     63.26 o 
  -3  13   4      162.01      173.33     48.96 o 
  -2  13   4        4.54       41.52     29.20 o 
  -1  13   4      123.32      112.23     35.12 o 
   0  13   4     3189.03     3061.10    157.49 o 
   1  13   4      466.55      423.89     55.42 o 
   2  13   4     4283.75     4207.74    108.01 o 
   3  13   4      161.37      162.41     20.62 o 
   4  13   4     1050.23     1021.00    108.94 o 
   5  13   4        0.01        1.20     12.81 o 
   6  13   4        1.39      -40.80     38.98 o 
  -6  14   4        0.02        7.59     32.92 o 
  -5  14   4      122.98      187.79     62.64 o 
  -4  14   4     1108.02     1119.92    130.71 o 
  -3  14   4       97.37      187.63     54.78 o 
  -2  14   4      355.97      418.19     70.34 o 
  -1  14   4      543.34      558.86     45.45 o 
   0  14   4     1363.05     1210.13    102.04 o 
   1  14   4      584.71      537.72     48.18 o 
   2  14   4      194.48      228.43     26.70 o 
   3  14   4       45.87       49.26     13.60 o 
   4  14   4       14.42        5.69     13.96 o 
   5  14   4       18.46       18.74     17.02 o 
   6  14   4      442.23      531.82    109.73 o 
  -6  15   4       25.14       35.89     30.21 o 
  -5  15   4       98.71      210.11     64.03 o 
  -4  15   4        5.28       26.22     29.50 o 
  -3  15   4        4.83       50.13     30.35 o 
  -2  15   4        3.23       14.55     18.81 o 
  -1  15   4      536.75      509.30     63.00 o 
   0  15   4        6.79        3.30     21.24 o 
   1  15   4     1793.78     1774.65     91.66 o 
   2  15   4        0.74        4.42      8.71 o 
   3  15   4     1328.48     1309.07     57.02 o 
   4  15   4      173.83      136.83     24.26 o 
   5  15   4        5.53      -10.37     15.17 o 
  -6  16   4        4.94      -10.69     18.98 o 
  -5  16   4        8.21       51.17     27.94 o 
  -4  16   4     1514.18     1435.89    154.25 o 
  -3  16   4      221.42      192.70     53.34 o 
  -2  16   4      207.80      115.66     34.21 o 
  -1  16   4     1122.73     1123.78    109.56 o 
   0  16   4     1187.81     1206.88     57.35 o 
   1  16   4        1.56       -2.89      5.28 o 
   2  16   4      285.07      232.90     24.49 o 
   3  16   4      843.93      853.54     47.20 o 
   4  16   4      694.25      689.42     55.30 o 
   5  16   4      366.06      381.49     85.99 o 
  -5  17   4        0.01       27.83     30.95 o 
  -4  17   4      594.95      480.99     90.78 o 
  -3  17   4        1.54        2.40     21.32 o 
  -2  17   4      295.81      302.84     57.88 o 
  -1  17   4      929.31      936.19     99.62 o 
   0  17   4     2243.30     2229.09     70.43 o 
   1  17   4      203.33      210.38     21.40 o 
   2  17   4      877.76      853.55     54.88 o 
   3  17   4      214.70      239.99     31.62 o 
   4  17   4     1096.70     1114.57     72.32 o 
   5  17   4      145.92      223.57     65.42 o 
  -5  18   4      103.81      126.13     52.74 o 
  -4  18   4      778.37      716.57    107.99 o 
  -3  18   4      862.56      861.72    112.02 o 
  -2  18   4        7.05      -31.54     21.28 o 
  -1  18   4      655.20      568.01     78.40 o 
   0  18   4      972.11      892.57     44.88 o 
   1  18   4     3131.97     3116.16     87.09 o 
   2  18   4      112.45      151.71     24.39 o 
   3  18   4      185.38      154.56     25.58 o 
   4  18   4      615.28      522.29     50.19 o 
   5  18   4      452.37      481.27     99.30 o 
  -5  19   4       11.00       33.14     26.45 o 
  -4  19   4       29.78       17.04     25.80 o 
  -3  19   4      101.63      104.60     47.23 o 
  -2  19   4       51.36       28.11     24.09 o 
  -1  19   4      533.10      578.22     80.93 o 
   0  19   4      202.23      201.90     36.45 o 
   1  19   4       13.87        7.43      6.90 o 
   2  19   4     1438.89     1375.40     73.21 o 
   3  19   4       83.43      120.49     23.31 o 
   4  19   4       10.08       44.43     20.27 o 
   5  19   4      166.48       75.27     38.79 o 
  -5  20   4       69.63      140.86     59.89 o 
  -4  20   4       10.37       99.24     44.68 o 
  -3  20   4      171.25      191.37     59.41 o 
  -2  20   4     2122.36     2155.89    170.31 o 
  -1  20   4      408.31      401.10     52.61 o 
   0  20   4     1113.59     1126.94     83.53 o 
   1  20   4      583.10      576.65     38.42 o 
   2  20   4      139.12      134.29     24.10 o 
   3  20   4      153.94      171.96     26.73 o 
   4  20   4     1060.62     1070.96     96.12 o 
   5  20   4        1.64       -3.22     23.68 o 
  -5  21   4        6.49       20.42     28.99 o 
  -4  21   4      567.75      662.70    109.99 o 
  -3  21   4      725.40      640.28    101.30 o 
  -2  21   4        4.52        3.41     15.56 o 
  -1  21   4       97.92      119.75     34.82 o 
   0  21   4      561.48      681.26     65.67 o 
   1  21   4      171.94      173.31     24.91 o 
   2  21   4     2234.49     2284.59     98.43 o 
   3  21   4      138.16      167.84     27.56 o 
   4  21   4       13.80       17.14     25.43 o 
  -4  22   4      101.60      139.42     55.10 o 
  -3  22   4        5.49       39.50     23.04 o 
  -2  22   4      155.14      119.18     40.39 o 
  -1  22   4       51.34       52.85     20.71 o 
   0  22   4      330.71      323.80     46.84 o 
   1  22   4      325.14      313.00     36.36 o 
   2  22   4       67.77       68.17     19.56 o 
   3  22   4      259.49      270.46     35.64 o 
   4  22   4      198.52      140.09     36.36 o 
  -4  23   4       61.87      184.58     63.28 o 
  -3  23   4       74.58      151.42     52.87 o 
  -2  23   4       64.16       85.58     29.59 o 
  -1  23   4       58.97       93.68     26.55 o 
   0  23   4      345.06      390.82     50.61 o 
   1  23   4       31.40       19.37      7.17 o 
   2  23   4      172.04      142.51     34.57 o 
   3  23   4      378.23      369.86     54.66 o 
   4  23   4        1.13        5.26     31.35 o 
  -4  24   4       19.21       72.93     46.63 o 
  -3  24   4       18.95       21.01     10.00 o 
  -2  24   4      141.78      136.41     33.18 o 
  -1  24   4      615.42      597.87     68.37 o 
   0  24   4      253.20      278.80     43.53 o 
   1  24   4       15.29       63.36     41.84 o 
   2  24   4       59.12       55.71     17.54 o 
   3  24   4        1.80       37.39     38.17 o 
   4  24   4      390.54      424.13     69.23 o 
  -4  25   4       14.21       11.32     23.60 o 
  -3  25   4      959.56      994.50     96.63 o 
  -2  25   4      248.96      253.72     69.12 o 
  -1  25   4        0.97       55.06     24.82 o 
   0  25   4      117.81      178.27     59.62 o 
   1  25   4     1165.84     1153.52    102.68 o 
   2  25   4       14.18       36.71     17.35 o 
   3  25   4      176.05      198.06     64.40 o 
  -3  26   4        2.14       -3.33     39.56 o 
  -2  26   4      288.87      307.48     53.10 o 
  -1  26   4      674.72      763.21     80.53 o 
   0  26   4       97.40      102.87     49.22 o 
   1  26   4        1.11      -18.44     25.30 o 
   2  26   4        0.01        2.75      9.38 o 
   3  26   4        3.63       24.15     14.05 o 
  -3  27   4        1.08       -5.43     11.81 o 
  -2  27   4        3.30       -6.73      9.34 o 
  -1  27   4        9.63       45.68     42.15 o 
   0  27   4        8.79        7.25      8.30 o 
   1  27   4       22.30       35.28     26.63 o 
   2  27   4      327.12      421.24     62.85 o 
  -2  28   4       98.70      218.06     70.07 o 
  -1  28   4       90.23      129.55     54.70 o 
   0  28   4       34.65       89.83     48.62 o 
   1  28   4        6.78       75.25     49.36 o 
   2  28   4        0.07        2.05     26.96 o 
  -1  29   4       52.20       95.53     52.08 o 
   0  29   4       30.33       56.57     29.36 o 
   1  29   4       35.29       61.60     39.49 o 
  -7   0   5        6.33       59.29     36.95 o 
  -5   0   5        0.01        5.74     11.95 o 
  -3   0   5      522.26      713.16     76.11 o 
  -1   0   5      703.08      780.28     72.25 o 
   1   0   5       17.75       27.92     15.29 o 
   3   0   5     1410.36     1478.25    122.93 o 
   5   0   5      619.10      554.24     91.90 o 
  -7   1   5      128.29       95.76     30.25 o 
  -6   1   5      621.05      485.06     63.61 o 
  -5   1   5     1030.13      959.71     80.67 o 
  -4   1   5      902.75      918.87     69.00 o 
  -3   1   5      834.00      820.96     58.89 o 
  -2   1   5      947.13     1118.42    212.04 o 
  -1   1   5      273.00      255.81     28.87 o 
   0   1   5        0.87      263.71    127.62 o 
   1   1   5      714.09      836.18    301.77 o 
   2   1   5     3355.12     3296.88    116.51 o 
   3   1   5      752.50      859.88     67.46 o 
   4   1   5      679.08      680.20     65.41 o 
   5   1   5      129.79      139.76     31.12 o 
   6   1   5      400.18      399.38     71.34 o 
  -7   2   5      335.45      258.49     47.56 o 
  -6   2   5      641.07      536.82     67.28 o 
  -5   2   5      878.97      769.70     71.64 o 
  -4   2   5      309.70      279.60     38.73 o 
  -3   2   5      502.94      549.59     48.52 o 
  -2   2   5     1098.12     1283.73     65.85 o 
  -1   2   5       35.01      117.49     20.18 o 
   0   2   5      965.42      783.94     61.79 o 
   1   2   5     1326.73     1460.72    201.22 o 
   2   2   5        0.29      220.64    788.76 o 
   3   2   5      394.15      591.06    140.62 o 
   4   2   5       28.10       93.74     29.67 o 
   5   2   5       24.42       29.98     16.64 o 
   6   2   5        9.01        6.28     21.28 o 
  -7   3   5        1.24      -13.91     19.47 o 
  -6   3   5      186.95      198.98     40.21 o 
  -5   3   5      812.53      754.73     70.58 o 
  -4   3   5       47.25       65.65     18.67 o 
  -3   3   5      366.47      392.49     39.67 o 
  -2   3   5      215.63      193.02     25.47 o 
  -1   3   5     2931.58     3030.34     71.70 o 
   0   3   5     1257.44     1438.28     63.79 o 
   1   3   5      539.71      542.53     42.30 o 
   2   3   5     2168.13     2221.77    110.02 o 
   3   3   5     2273.88     2160.23     78.23 o 
   4   3   5      527.58      564.13     62.18 o 
   5   3   5       29.17        8.02     20.43 o 
   6   3   5       29.44       83.71     29.03 o 
  -7   4   5        1.46      -38.04     21.88 o 
  -6   4   5       15.59       25.68     16.00 o 
  -5   4   5      554.47      555.17     67.37 o 
  -4   4   5      122.28      119.41     24.17 o 
  -3   4   5        5.26       14.01     11.91 o 
  -2   4   5      488.50      506.93     40.97 o 
  -1   4   5     6124.89     6286.52    100.81 o 
   0   4   5     1116.96     1064.58     54.84 o 
   1   4   5      986.76     1062.68     60.54 o 
   2   4   5      109.96      117.94     10.26 o 
   3   4   5     1840.50     1782.03     63.21 o 
   4   4   5      128.40      133.67     33.44 o 
   5   4   5      380.70      344.51     52.64 o 
   6   4   5       31.13       38.27     21.83 o 
  -7   5   5        1.31       33.47     24.24 o 
  -6   5   5      144.70      109.96     30.25 o 
  -5   5   5      293.74      273.66     42.89 o 
  -4   5   5       60.87       61.62     16.65 o 
  -3   5   5     1867.40     1768.80     83.34 o 
  -2   5   5     3386.18     3439.12    105.22 o 
  -1   5   5      388.80      353.86     33.47 o 
   0   5   5     2777.08     3051.76     93.85 o 
   1   5   5      118.19      188.19     25.94 o 
   2   5   5     1074.60     1184.02     34.45 o 
   3   5   5     1462.11     1363.49     58.62 o 
   4   5   5      165.40      197.92     36.48 o 
   5   5   5     1080.29     1072.00     99.50 o 
   6   5   5      325.54      298.54     52.09 o 
  -6   6   5      808.18      796.37     79.83 o 
  -5   6   5      141.74      169.50     35.04 o 
  -4   6   5      678.49      675.89     58.30 o 
  -3   6   5        3.88        3.90      7.16 o 
  -2   6   5       51.36       52.28     10.41 o 
  -1   6   5        4.24        6.51      3.64 o 
   0   6   5      275.77      283.82     29.29 o 
   1   6   5       41.87       44.09     10.28 o 
   2   6   5      192.82      172.15     14.07 o 
   3   6   5      366.50      360.86     31.79 o 
   4   6   5       15.23       31.87     14.00 o 
   5   6   5       20.50       10.60     26.23 o 
   6   6   5      267.32      314.91     54.14 o 
  -6   7   5      159.12      142.03     53.62 o 
  -5   7   5      139.31       94.99     24.48 o 
  -4   7   5      787.96      767.84     61.13 o 
  -3   7   5      191.78      169.80     14.15 o 
  -2   7   5      182.78      248.76     16.92 o 
  -1   7   5      548.52      713.00     27.47 o 
   0   7   5      430.23      541.39     63.33 o 
   1   7   5     4771.99     4808.10    133.32 o 
   2   7   5      147.90      150.32     14.00 o 
   3   7   5     2048.14     1967.36     75.72 o 
   4   7   5        5.71       34.73     18.92 o 
   5   7   5       57.85       36.84     26.32 o 
   6   7   5       11.46       52.70     24.47 o 
  -6   8   5       25.37      249.81     78.49 o 
  -5   8   5     1968.35     2008.92    113.47 o 
  -4   8   5      292.76      322.74     40.00 o 
  -3   8   5      334.10      284.24     31.61 o 
  -2   8   5     4160.52     3860.78    102.24 o 
  -1   8   5      888.34      971.07     37.06 o 
   0   8   5      174.81      172.97     62.32 o 
   1   8   5     2137.99     1937.60    118.71 o 
   2   8   5       49.90       85.38     15.17 o 
   3   8   5     2390.50     2320.34     84.69 o 
   4   8   5     1214.24     1439.11    265.67 o 
   5   8   5       67.39       53.10     22.93 o 
   6   8   5        5.51        0.54     12.07 o 
  -6   9   5        4.13       13.75     27.89 o 
  -5   9   5      159.24      159.66     53.29 o 
  -4   9   5       88.51      134.54    102.24 o 
  -3   9   5     1329.16     1467.88     71.70 o 
  -2   9   5       15.31       25.28      7.58 o 
  -1   9   5     5935.18     5661.55     73.97 o 
   0   9   5       79.82      105.16     67.86 o 
   1   9   5        1.15      -10.12      5.06 o 
   2   9   5      542.26      510.34     35.30 o 
   3   9   5     1941.81     2034.95    106.97 o 
   4   9   5      367.64      704.30    321.47 o 
   5   9   5      422.50      462.58     60.71 o 
   6   9   5       49.47       24.36     21.45 o 
  -6  10   5       20.02       -5.07     13.20 o 
  -5  10   5       95.96       81.25     35.30 o 
  -4  10   5       17.34       11.15      6.44 o 
  -3  10   5      333.83      341.76     33.70 o 
  -2  10   5      758.99      838.54     42.63 o 
  -1  10   5     2925.09     2609.98     59.73 o 
   0  10   5      136.13      145.16     28.83 o 
   1  10   5      300.22      300.88     34.13 o 
   2  10   5       33.15       24.40     15.10 o 
   3  10   5      137.56      117.01     27.76 o 
   4  10   5       16.88       50.49     23.07 o 
   5  10   5      368.70      425.49     60.01 o 
   6  10   5      495.11      508.10     91.61 o 
  -6  11   5        8.44       17.25     20.59 o 
  -5  11   5       96.20      133.19     49.82 o 
  -4  11   5     2028.82     1864.92    163.84 o 
  -3  11   5      292.09      282.68     30.18 o 
  -2  11   5       11.71       15.29      6.65 o 
  -1  11   5     2267.96     2093.44     44.35 o 
   0  11   5      311.86      308.74     66.81 o 
   1  11   5     1294.54     1338.46     73.63 o 
   2  11   5      174.53      179.24     29.45 o 
   3  11   5      538.87      501.49     53.61 o 
   4  11   5     1174.24     1146.91     88.78 o 
   5  11   5        6.16        6.72     15.21 o 
   6  11   5      276.07      257.41     51.55 o 
  -6  12   5       27.03       92.26     52.69 o 
  -5  12   5     2091.44     2192.28    197.66 o 
  -4  12   5      598.43      617.98     97.73 o 
  -3  12   5      897.74      895.21     49.70 o 
  -2  12   5       80.44      168.04     43.44 o 
  -1  12   5     1811.66     1646.30     50.26 o 
   0  12   5      100.64      122.44     21.44 o 
   1  12   5     3344.51     3272.91    118.39 o 
   2  12   5      307.80      312.83     63.92 o 
   3  12   5      927.35      857.82     55.93 o 
   4  12   5       63.59       68.63     16.97 o 
   5  12   5        4.76       13.06     14.95 o 
   6  12   5       16.34       50.57     43.98 o 
  -6  13   5       15.98       12.48     36.15 o 
  -5  13   5       56.34       72.36     47.01 o 
  -4  13   5       36.35       46.96     36.50 o 
  -3  13   5      433.84      386.80     73.51 o 
  -2  13   5     2668.72     2574.29    172.34 o 
  -1  13   5        2.19       -2.06      4.04 o 
   0  13   5       36.22       52.25     21.14 o 
   1  13   5      916.53      877.94     61.99 o 
   2  13   5        9.77       11.97      9.92 o 
   3  13   5      270.62      312.57     33.83 o 
   4  13   5        2.26       45.96     20.68 o 
   5  13   5        7.60        4.91      7.07 o 
  -6  14   5      127.45      123.06     58.87 o 
  -5  14   5       98.21      185.05     68.05 o 
  -4  14   5       83.13       44.73     38.21 o 
  -3  14   5     1016.28      963.90    114.20 o 
  -2  14   5       22.96       37.59     25.64 o 
  -1  14   5     2796.92     2693.81    168.44 o 
   0  14   5      856.62      895.02     91.70 o 
   1  14   5      377.74      411.65     36.26 o 
   2  14   5        0.11       12.81      5.82 o 
   3  14   5      198.34      208.21     28.43 o 
   4  14   5       97.52      102.87     23.29 o 
   5  14   5      849.41      812.72     81.57 o 
  -6  15   5      171.69      207.26     71.69 o 
  -5  15   5      213.05      235.26     71.46 o 
  -4  15   5       25.24       38.26     26.94 o 
  -3  15   5     1281.82     1321.02    135.74 o 
  -2  15   5       41.07       57.92     45.05 o 
  -1  15   5     1218.57     1203.43    117.14 o 
   0  15   5      174.53      247.87     56.71 o 
   1  15   5      129.84      123.04     24.76 o 
   2  15   5      256.84      282.04     40.17 o 
   3  15   5      182.49      167.84     33.48 o 
   4  15   5        3.24       22.78     18.35 o 
   5  15   5      470.67      469.82     63.77 o 
  -6  16   5      280.43      436.38     96.62 o 
  -5  16   5      122.08      167.77     57.70 o 
  -4  16   5      570.94      570.73     98.76 o 
  -3  16   5       10.10       85.03     41.42 o 
  -2  16   5      482.70      510.82     82.37 o 
  -1  16   5      114.13      167.46     46.84 o 
   0  16   5     1293.61     1226.17    112.93 o 
   1  16   5     1990.17     1969.64    104.19 o 
   2  16   5      290.62      280.09     56.27 o 
   3  16   5      499.73      540.46     57.80 o 
   4  16   5       32.72       37.11     11.74 o 
   5  16   5       67.69       43.46     34.10 o 
  -5  17   5      266.89      275.96     76.98 o 
  -4  17   5      185.06      243.98     70.31 o 
  -3  17   5        7.97       -6.65     12.13 o 
  -2  17   5        8.60       -6.22     17.87 o 
  -1  17   5        6.24       21.93     30.55 o 
   0  17   5     1127.24     1066.80     59.08 o 
   1  17   5     2567.64     2498.98    119.66 o 
   2  17   5      562.81      506.45     55.76 o 
   3  17   5      568.10      596.67     51.27 o 
   4  17   5       60.58       47.69     16.98 o 
   5  17   5        0.71      -43.08     38.26 o 
  -5  18   5       33.02       60.63     46.73 o 
  -4  18   5      191.32      274.35     73.71 o 
  -3  18   5       20.57       19.01     15.50 o 
  -2  18   5       15.63       11.12      7.18 o 
  -1  18   5      157.05      158.49     45.19 o 
   0  18   5     4021.30     4094.11    211.95 o 
   1  18   5      359.54      358.74     34.88 o 
   2  18   5      508.51      436.48     42.30 o 
   3  18   5      237.11      246.21     33.53 o 
   4  18   5       14.08        5.94      8.29 o 
   5  18   5        1.37      -16.07     12.77 o 
  -5  19   5      188.21      147.31     60.75 o 
  -4  19   5        0.39       77.11     40.31 o 
  -3  19   5      680.58      713.25    103.89 o 
  -2  19   5     1917.89     1790.19    158.02 o 
  -1  19   5      370.92      478.70     77.96 o 
   0  19   5      597.92      623.68     63.48 o 
   1  19   5      760.17      728.98     50.33 o 
   2  19   5      881.50      813.64     58.47 o 
   3  19   5       43.05       28.80     11.61 o 
   4  19   5      147.97      122.04     25.25 o 
   5  19   5      154.75      138.36     58.14 o 
  -5  20   5        5.48       46.59     46.44 o 
  -4  20   5      147.81      197.51     64.28 o 
  -3  20   5      117.25      161.30     47.60 o 
  -2  20   5       28.92       21.64     13.27 o 
  -1  20   5      700.48      816.38    104.17 o 
   0  20   5      588.06      680.20     67.94 o 
   1  20   5       42.12       25.40      9.56 o 
   2  20   5      288.96      289.48     42.30 o 
   3  20   5       41.35       59.25     16.68 o 
   4  20   5        4.02       23.06     15.70 o 
  -5  21   5      237.61      217.62     67.40 o 
  -4  21   5      127.04      164.23     59.18 o 
  -3  21   5      329.57      343.06     76.39 o 
  -2  21   5        2.21       18.74     23.47 o 
  -1  21   5       54.92       67.03     31.57 o 
   0  21   5      376.88      372.79     52.17 o 
   1  21   5      188.14      152.44     29.46 o 
   2  21   5     1196.60     1073.73     84.11 o 
   3  21   5       80.55       82.57     20.40 o 
   4  21   5       70.50       92.62     26.95 o 
  -4  22   5       67.46      175.29     63.78 o 
  -3  22   5      386.52      381.32     76.59 o 
  -2  22   5       61.40       91.14     39.97 o 
  -1  22   5      798.29      720.83     74.54 o 
   0  22   5       26.88       77.87     28.69 o 
   1  22   5      512.53      515.54     59.75 o 
   2  22   5       22.06       51.08     30.22 o 
   3  22   5       58.76       40.33     16.04 o 
   4  22   5        8.38       -9.83     33.85 o 
  -4  23   5       75.58       94.27     47.35 o 
  -3  23   5        7.26      -36.13     27.44 o 
  -2  23   5      482.58      553.91     95.91 o 
  -1  23   5       98.11      128.45     32.88 o 
   0  23   5        9.95       14.44     18.83 o 
   1  23   5        6.06       -1.16     28.88 o 
   2  23   5        2.27      -50.27     34.59 o 
   3  23   5        2.43        1.06      9.07 o 
   4  23   5      323.83      303.78     50.87 o 
  -4  24   5       89.30       53.56     37.97 o 
  -3  24   5      371.33      464.85     90.07 o 
  -2  24   5      496.98      505.39     65.87 o 
  -1  24   5      521.78      555.41     67.54 o 
   0  24   5      321.05      308.46     47.22 o 
   1  24   5      159.00      164.03     55.11 o 
   2  24   5       30.08       46.03     37.34 o 
   3  24   5      219.53      229.06     71.57 o 
  -3  25   5      239.39      184.00     59.99 o 
  -2  25   5        7.37       32.21     19.15 o 
  -1  25   5      256.50      289.10     50.14 o 
   0  25   5      228.80      234.71     43.64 o 
   1  25   5       40.23       -1.57     15.97 o 
   2  25   5       30.42       41.31     26.14 o 
   3  25   5       96.03      102.25     45.58 o 
  -3  26   5       11.50       48.87     23.06 o 
  -2  26   5       21.50       17.60     17.70 o 
  -1  26   5        2.62       56.10     25.72 o 
   0  26   5      223.42      216.68     63.82 o 
   1  26   5       51.70      118.49     51.88 o 
   2  26   5      134.56      145.16     53.61 o 
  -2  27   5        6.52        0.61     52.14 o 
  -1  27   5      253.24      273.08     80.78 o 
   0  27   5       23.91       37.76     24.84 o 
   1  27   5      257.99      271.65     75.45 o 
   2  27   5        3.73       14.48     14.07 o 
  -2  28   5      939.79      955.60     98.89 o 
  -1  28   5       35.63       -1.05     31.94 o 
   0  28   5       97.63      114.29     52.93 o 
   1  28   5        0.20       66.35     43.45 o 
  -1  29   5      184.82      195.03     61.35 o 
   0  29   5       21.46       22.50     28.29 o 
  -6   0   6      105.63      114.35     49.58 o 
  -4   0   6       40.10       49.35     26.71 o 
  -2   0   6      180.76      102.70     28.50 o 
   0   0   6     3419.97     3763.46    112.98 o 
   2   0   6     2518.28     2547.92    154.14 o 
   4   0   6      170.07      131.47     40.65 o 
   6   0   6        1.34       -1.97     12.98 o 
  -6   1   6       37.56       34.42     12.37 o 
  -5   1   6       16.94       73.14     27.19 o 
  -4   1   6     1345.00     1292.43     84.95 o 
  -3   1   6     1966.26     2222.18    468.14 o 
  -2   1   6      123.22      155.19     23.09 o 
  -1   1   6      267.89      457.67     55.12 o 
   0   1   6     2239.64     2355.14     73.10 o 
   1   1   6      240.14      261.49     31.70 o 
   2   1   6        0.73       -9.03      7.26 o 
   3   1   6     1436.16     1409.33     91.40 o 
   4   1   6      875.75      812.94     72.83 o 
   5   1   6      510.81      552.07     66.76 o 
   6   1   6       38.55       64.45     25.55 o 
  -6   2   6      310.81      307.80     51.44 o 
  -5   2   6        6.18       22.29     14.97 o 
  -4   2   6     1217.73     1262.32    101.88 o 
  -3   2   6      773.96     1009.17    279.31 o 
  -2   2   6      402.65      384.07     53.35 o 
  -1   2   6     2052.95     2199.50     80.82 o 
   0   2   6     1977.24     1917.96     66.90 o 
   1   2   6       10.24        9.42      9.25 o 
   2   2   6     1703.24     1648.83     88.37 o 
   3   2   6      329.47      302.64     35.76 o 
   4   2   6       41.51       83.50     36.90 o 
   5   2   6        1.61       28.65     31.52 o 
   6   2   6       34.30       58.03     23.04 o 
  -6   3   6       18.79       35.34     16.73 o 
  -5   3   6      230.14      206.08     37.65 o 
  -4   3   6        8.54       44.19     20.61 o 
  -3   3   6     1432.23     1424.17     80.21 o 
  -2   3   6        9.33       26.62     14.64 o 
  -1   3   6     2003.01     1961.65     63.97 o 
   0   3   6      624.97      678.14     51.63 o 
   1   3   6      216.12      208.04     30.11 o 
   2   3   6      253.33      249.99     35.53 o 
   3   3   6      532.83      481.49     32.02 o 
   4   3   6       12.76       21.23     11.83 o 
   5   3   6       19.93       46.14     22.43 o 
   6   3   6        1.07       18.97     12.33 o 
  -6   4   6      315.15      292.70     48.91 o 
  -5   4   6      571.45      599.12     63.62 o 
  -4   4   6       50.42       66.94     22.71 o 
  -3   4   6      233.01      252.83     35.13 o 
  -2   4   6      644.71      686.45     52.28 o 
  -1   4   6        3.15       -1.27      8.34 o 
   0   4   6     7190.29     7304.38    159.49 o 
   1   4   6      503.45      546.78     46.60 o 
   2   4   6        3.31        1.40      4.27 o 
   3   4   6     1543.39     1522.21     65.09 o 
   4   4   6        0.56       30.94     21.70 o 
   5   4   6      281.07      226.25     47.32 o 
   6   4   6        0.02       40.23     24.41 o 
  -6   5   6        8.89       18.24     16.50 o 
  -5   5   6       84.76      141.97     32.65 o 
  -4   5   6     1583.02     1488.38     90.21 o 
  -3   5   6       11.26       26.75     13.50 o 
  -2   5   6     1312.80     1256.96     49.17 o 
  -1   5   6      444.44      332.12     25.96 o 
   0   5   6     2688.62     2750.55     97.48 o 
   1   5   6      272.21      288.22     35.18 o 
   2   5   6      261.38      237.06     20.22 o 
   3   5   6       62.10       78.74     17.10 o 
   4   5   6     3683.37     3596.00    158.69 o 
   5   5   6       18.54       37.91     31.05 o 
   6   5   6      148.07      179.57     41.33 o 
  -6   6   6       61.07       15.80      8.61 o 
  -5   6   6      456.64      521.31     60.01 o 
  -4   6   6      243.18      233.33     36.57 o 
  -3   6   6      830.91      842.79     92.63 o 
  -2   6   6      108.37      148.08     17.24 o 
  -1   6   6        7.85        7.99      6.14 o 
   0   6   6     4491.76     4509.92    126.16 o 
   1   6   6     1033.69      937.98     70.38 o 
   2   6   6      311.81      314.17     23.85 o 
   3   6   6      200.14      173.54     22.98 o 
   4   6   6      817.54      794.39     75.23 o 
   5   6   6        6.77       21.22     14.47 o 
   6   6   6        7.25      -11.78     14.32 o 
  -6   7   6       30.64      101.84     38.45 o 
  -5   7   6        8.56       15.73     17.34 o 
  -4   7   6      213.78      265.71     38.74 o 
  -3   7   6       14.29       25.19      7.42 o 
  -2   7   6      971.88      957.23     39.28 o 
  -1   7   6       30.94       35.33     17.25 o 
   0   7   6        6.57       16.82     42.82 o 
   1   7   6        0.01        5.90      6.07 o 
   2   7   6        4.21        3.15     12.32 o 
   3   7   6      248.15      240.45     27.28 o 
   4   7   6        1.19       -7.06      7.50 o 
   5   7   6       54.57      101.79     32.66 o 
   6   7   6        0.86        3.87      3.18 o 
  -6   8   6       20.51       59.93     31.59 o 
  -5   8   6      124.14      155.64     51.79 o 
  -4   8   6      192.71      193.48     74.29 o 
  -3   8   6      160.14      137.72     12.86 o 
  -2   8   6      186.07      230.78     18.28 o 
  -1   8   6        6.93        3.97     71.01 o 
   0   8   6      682.49      748.34    142.74 o 
   1   8   6      673.98      678.59     97.47 o 
   2   8   6     2457.21     2357.85     71.76 o 
   3   8   6      106.45       93.12     18.52 o 
   4   8   6      868.39      892.48     79.83 o 
   5   8   6       86.82      117.96     35.86 o 
   6   8   6      225.74      266.61     54.11 o 
  -6   9   6        0.08       13.89     28.28 o 
  -5   9   6        9.14        4.06     28.19 o 
  -4   9   6     2362.50     2290.91    107.55 o 
  -3   9   6      373.56      452.19     85.60 o 
  -2   9   6     2277.11     2356.55     54.93 o 
  -1   9   6      323.17      452.20    164.94 o 
   0   9   6      462.29      387.28     59.47 o 
   1   9   6      524.28      554.32     67.45 o 
   2   9   6        0.42        4.94      9.50 o 
   3   9   6     1512.00     1641.17    265.84 o 
   4   9   6      868.76      790.60    120.19 o 
   5   9   6      120.33      137.92     36.44 o 
   6   9   6      160.13      196.99     46.33 o 
  -6  10   6       35.29       73.81     43.37 o 
  -5  10   6        0.08      -15.28      7.64 o 
  -4  10   6       63.33      117.44     43.63 o 
  -3  10   6      849.63      916.71     60.49 o 
  -2  10   6       52.04       38.44      6.66 o 
  -1  10   6      329.23      371.19     33.59 o 
   0  10   6      128.31      144.37     24.83 o 
   1  10   6      133.33      188.04     38.52 o 
   2  10   6       20.57       54.10     33.06 o 
   3  10   6      892.68      800.14     72.11 o 
   4  10   6        9.22       20.93     20.99 o 
   5  10   6        7.59       38.32     24.36 o 
   6  10   6      419.30      477.66     68.72 o 
  -6  11   6        0.01       41.64     40.76 o 
  -5  11   6       14.48       45.26     34.24 o 
  -4  11   6      737.65      641.89    101.41 o 
  -3  11   6      257.51      285.89     32.18 o 
  -2  11   6      694.75      599.05     56.41 o 
  -1  11   6     3871.47     3793.31    183.93 o 
   0  11   6        0.57       11.17     15.88 o 
   1  11   6      243.48      246.87     32.91 o 
   2  11   6       31.62       28.55     14.08 o 
   3  11   6        0.23       11.11     18.63 o 
   4  11   6      470.21      421.60     55.83 o 
   5  11   6      112.06      120.12     32.03 o 
  -6  12   6       70.67      148.38     62.54 o 
  -5  12   6        5.21       47.03     38.05 o 
  -4  12   6        0.14       54.08     37.40 o 
  -3  12   6       32.38       13.23     16.62 o 
  -2  12   6      834.10      867.07    100.10 o 
  -1  12   6      114.27      138.27     15.03 o 
   0  12   6     4751.97     4554.57    135.16 o 
   1  12   6      107.57      101.01     18.97 o 
   2  12   6     1723.76     1692.44     77.46 o 
   3  12   6       33.39       47.66     12.37 o 
   4  12   6      151.90      181.70     36.89 o 
   5  12   6        3.24       -1.67     22.83 o 
  -6  13   6       58.84      104.87     51.74 o 
  -5  13   6       23.00      112.52     52.85 o 
  -4  13   6      281.70      320.08     72.42 o 
  -3  13   6      563.21      616.14     91.63 o 
  -2  13   6      325.30      356.95     70.83 o 
  -1  13   6      690.41      593.90     77.05 o 
   0  13   6      162.60      186.31     28.16 o 
   1  13   6      758.34      722.18     58.69 o 
   2  13   6      225.90      206.88     28.51 o 
   3  13   6       28.17       16.77      8.94 o 
   4  13   6      150.60      122.49     29.23 o 
   5  13   6      322.79      309.01     69.58 o 
  -6  14   6        4.20       62.93     43.53 o 
  -5  14   6        6.35        5.22     22.28 o 
  -4  14   6      324.22      331.64     77.02 o 
  -3  14   6      127.74      149.64     48.20 o 
  -2  14   6      824.01      884.60    109.84 o 
  -1  14   6      190.86      264.30     56.40 o 
   0  14   6       75.98       90.31     42.57 o 
   1  14   6       84.02       63.85     15.92 o 
   2  14   6       54.00       64.00     17.74 o 
   3  14   6      202.23      246.79     32.12 o 
   4  14   6       73.51       59.91     22.44 o 
   5  14   6       10.85       34.63     24.56 o 
  -5  15   6       25.73      122.24     60.90 o 
  -4  15   6       43.20      147.63     58.83 o 
  -3  15   6        3.25      -41.68     30.11 o 
  -2  15   6     1579.96     1626.49    149.49 o 
  -1  15   6      311.26      426.35     72.24 o 
   0  15   6      900.37      877.68    100.63 o 
   1  15   6      436.43      459.05     40.59 o 
   2  15   6      848.41      882.68     60.23 o 
   3  15   6       39.62       46.29     15.27 o 
   4  15   6      293.77      296.49     44.15 o 
   5  15   6      102.69      113.55     41.90 o 
  -5  16   6        5.92        6.41      1.59 o 
  -4  16   6       28.85       48.80     31.63 o 
  -3  16   6       10.73       -7.25     12.17 o 
  -2  16   6        4.56      -13.96     12.75 o 
  -1  16   6     4018.87     4084.28    228.43 o 
   0  16   6      285.65      338.11     62.31 o 
   1  16   6     1614.63     1559.60     96.41 o 
   2  16   6     2268.59     1961.62    112.50 o 
   3  16   6       21.09       19.58     15.95 o 
   4  16   6       71.38      101.23     28.03 o 
   5  16   6      204.91      186.55     40.35 o 
  -5  17   6       31.34       35.13     36.93 o 
  -4  17   6       16.58       26.24     28.09 o 
  -3  17   6       87.81      115.29     43.47 o 
  -2  17   6        0.21       27.29     32.07 o 
  -1  17   6      337.73      368.86     70.69 o 
   0  17   6      741.89      749.61     96.22 o 
   1  17   6       39.42       45.95     13.76 o 
   2  17   6       61.63       84.04     26.48 o 
   3  17   6        0.48       13.43      9.41 o 
   4  17   6        3.05       15.64     13.71 o 
   5  17   6        0.37       16.83     34.97 o 
  -5  18   6       23.81       47.75     40.77 o 
  -4  18   6       32.30       66.05     38.69 o 
  -3  18   6       17.38       52.16     29.86 o 
  -2  18   6      215.42      230.76     58.84 o 
  -1  18   6        1.37       45.36     23.27 o 
   0  18   6      305.16      321.17     64.56 o 
   1  18   6        1.24       -2.66      8.65 o 
   2  18   6      642.98      731.74     72.45 o 
   3  18   6      334.41      325.16     48.68 o 
   4  18   6      138.73      131.44     25.98 o 
  -5  19   6        7.02       66.52     44.91 o 
  -4  19   6      113.17      153.94     58.84 o 
  -3  19   6      119.73      124.98     50.15 o 
  -2  19   6      249.88      335.26     71.16 o 
  -1  19   6     1370.32     1326.60    134.05 o 
   0  19   6       56.77       87.92     36.48 o 
   1  19   6       48.22       33.68      6.28 o 
   2  19   6      146.60      156.80     25.57 o 
   3  19   6        1.54        6.45     14.21 o 
   4  19   6      454.77      552.78     53.88 o 
  -5  20   6       27.61      100.06     48.53 o 
  -4  20   6        3.13       38.30     35.02 o 
  -3  20   6        0.27       -1.75      2.97 o 
  -2  20   6       82.86       91.43     39.36 o 
  -1  20   6      141.45      124.68     46.26 o 
   0  20   6       15.89       22.39     16.02 o 
   1  20   6     1370.71     1249.65     93.13 o 
   2  20   6       33.06       31.52      8.27 o 
   3  20   6      450.31      396.25     44.51 o 
   4  20   6      268.01      185.04     31.68 o 
  -4  21   6       92.51      138.26     55.01 o 
  -3  21   6      176.28      170.46     52.68 o 
  -2  21   6       75.74       65.03     44.68 o 
  -1  21   6      474.98      420.53     81.20 o 
   0  21   6      517.39      514.62     59.84 o 
   1  21   6      158.01      146.60     32.31 o 
   2  21   6       76.34       95.10     26.87 o 
   3  21   6       21.32       41.74     12.92 o 
   4  21   6       51.70       65.78     28.67 o 
  -4  22   6      109.06      103.22     55.95 o 
  -3  22   6       35.67       42.76     36.68 o 
  -2  22   6      362.51      455.98     89.92 o 
  -1  22   6      139.57      233.03     62.11 o 
   0  22   6     1060.35     1068.35     90.72 o 
   1  22   6       36.84       22.37     27.76 o 
   2  22   6      545.83      618.77     69.85 o 
   3  22   6      250.83      225.57     34.10 o 
   4  22   6        2.29       20.87     19.13 o 
  -4  23   6       38.40       60.80     32.81 o 
  -3  23   6      276.95      356.48     83.39 o 
  -2  23   6        5.93       -1.80     17.11 o 
  -1  23   6      155.12      186.62     41.28 o 
   0  23   6       33.12       36.03     20.22 o 
   1  23   6       97.40       92.33     46.23 o 
   2  23   6       10.53       19.86     10.84 o 
   3  23   6      551.73      615.85     71.58 o 
  -3  24   6      246.60      258.37     71.12 o 
  -2  24   6       40.98       62.33     37.27 o 
  -1  24   6       59.54       79.31     28.35 o 
   0  24   6      659.74      689.89     75.93 o 
   1  24   6        0.86        8.82     25.01 o 
   2  24   6      407.46      347.81     54.59 o 
   3  24   6      121.18      115.52     32.34 o 
  -3  25   6        3.33       29.95     28.34 o 
  -2  25   6      725.54      774.00    115.67 o 
  -1  25   6       10.65       -2.56     13.09 o 
   0  25   6      373.25      383.78     57.75 o 
   1  25   6        2.43       -3.25      1.63 o 
   2  25   6       75.40       33.23     21.62 o 
   3  25   6      101.48       83.32     35.15 o 
  -3  26   6        8.26       61.28     43.27 o 
  -2  26   6      187.83      132.23     36.53 o 
  -1  26   6        9.19       19.39     34.82 o 
   0  26   6      192.71      171.39     60.22 o 
   1  26   6      344.02      287.85     79.26 o 
   2  26   6      273.08      264.60     49.60 o 
  -2  27   6       97.52      122.21     35.13 o 
  -1  27   6       12.71       13.60     17.11 o 
   0  27   6        0.04      -19.46     28.42 o 
   1  27   6       14.10      -12.81      7.36 o 
  -1  28   6        0.73      111.02     58.04 o 
   0  28   6      307.71      310.79     87.05 o 
   1  28   6        9.20      -20.61     13.68 o 
  -5   0   7      206.84      312.05     68.81 o 
  -3   0   7     2491.47     2440.27    157.18 o 
  -1   0   7     2860.53     2513.48    145.64 o 
   1   0   7     1729.80     1824.18    126.62 o 
   3   0   7     1392.36     1311.11    128.87 o 
   5   0   7      372.14      431.13     87.71 o 
  -6   1   7        2.90       27.59     21.33 o 
  -5   1   7       12.60       59.21     23.98 o 
  -4   1   7      574.39      576.52     58.89 o 
  -3   1   7        0.06       -4.06     13.86 o 
  -2   1   7      235.22      262.75     35.19 o 
  -1   1   7      377.82      449.05     34.87 o 
   0   1   7       10.27        2.62      6.69 o 
   1   1   7     1408.38     1467.44     82.08 o 
   2   1   7      242.98      252.94     36.45 o 
   3   1   7      538.10      540.21     58.49 o 
   4   1   7      901.36      885.86     81.01 o 
   5   1   7        1.58       28.80     15.81 o 
   6   1   7      185.66      174.76     40.28 o 
  -6   2   7        1.51       14.08     49.13 o 
  -5   2   7      202.20      312.95     51.85 o 
  -4   2   7     2119.72     1954.13    106.93 o 
  -3   2   7     1805.17     1847.79     97.40 o 
  -2   2   7       13.51       32.76     23.92 o 
  -1   2   7     3403.56     3678.75     97.92 o 
   0   2   7      131.00      166.73     21.57 o 
   1   2   7     2161.85     2542.76    369.11 o 
   2   2   7      699.67      706.34     67.36 o 
   3   2   7      875.31      894.88    205.99 o 
   4   2   7      117.00      107.41     30.91 o 
   5   2   7        0.08        6.11     21.90 o 
   6   2   7        5.69        1.26     48.50 o 
  -6   3   7      289.64      248.11     45.31 o 
  -5   3   7      678.35      651.99     67.93 o 
  -4   3   7      479.90      491.38     74.30 o 
  -3   3   7      627.78      680.72     58.48 o 
  -2   3   7      119.71      149.21     48.29 o 
  -1   3   7      132.77      125.16     17.66 o 
   0   3   7     1976.45     2285.98     79.04 o 
   1   3   7      570.16      684.76    241.92 o 
   2   3   7      161.13      223.93     36.64 o 
   3   3   7      227.19      462.60     42.74 o 
   4   3   7      316.09      451.18    222.39 o 
   5   3   7        3.96       13.37     14.27 o 
   6   3   7       89.98      132.42     52.15 o 
  -6   4   7       37.22       32.26     21.91 o 
  -5   4   7        0.16       18.97     19.23 o 
  -4   4   7      841.69      801.02     67.83 o 
  -3   4   7     3646.56     3389.54    130.62 o 
  -2   4   7        0.13       19.90     10.22 o 
  -1   4   7      738.01      680.36     40.54 o 
   0   4   7      549.26      610.89     48.99 o 
   1   4   7        0.03       17.25     14.91 o 
   2   4   7     2996.31     2908.20    125.12 o 
   3   4   7      168.43      195.64     24.85 o 
   4   4   7       31.02       54.16     26.00 o 
   5   4   7      292.57      328.83     54.93 o 
   6   4   7        3.52        3.52     18.33 o 
  -6   5   7      206.02      160.14     56.46 o 
  -5   5   7       58.39       87.24     26.04 o 
  -4   5   7     1335.56     1467.47     92.21 o 
  -3   5   7      507.95      567.78     55.29 o 
  -2   5   7      105.12       85.48     14.64 o 
  -1   5   7      515.72      495.21     40.52 o 
   0   5   7       84.29       94.72     19.21 o 
   1   5   7        0.57        7.13     25.70 o 
   2   5   7       55.23       49.35     10.23 o 
   3   5   7     2475.66     2421.66     84.12 o 
   4   5   7      232.09      262.82     47.00 o 
   5   5   7      990.25      949.08     91.75 o 
   6   5   7       86.96       92.16     33.46 o 
  -6   6   7      179.11      210.06     64.46 o 
  -5   6   7      137.17      152.37     50.26 o 
  -4   6   7      332.06      405.94     54.56 o 
  -3   6   7     1789.41     1796.72     97.87 o 
  -2   6   7      805.23      764.81     41.11 o 
  -1   6   7      295.74      317.82     26.44 o 
   0   6   7      401.59      398.40     39.90 o 
   1   6   7       27.80       79.59     25.96 o 
   2   6   7      216.80      180.06     19.98 o 
   3   6   7       17.42       19.68     10.90 o 
   4   6   7      821.64      848.51     80.59 o 
   5   6   7      331.64      336.29     54.79 o 
   6   6   7        5.59        7.55     17.70 o 
  -6   7   7       46.02       46.10     38.18 o 
  -5   7   7     1359.16     1468.81    157.47 o 
  -4   7   7      288.26      223.08     37.96 o 
  -3   7   7        2.88        8.59     12.38 o 
  -2   7   7      423.30      492.78     31.97 o 
  -1   7   7       10.90       -9.42     22.26 o 
   0   7   7       92.41       89.94     19.18 o 
   1   7   7     1393.89     1405.64     82.56 o 
   2   7   7      815.08      739.71     41.38 o 
   3   7   7       21.06       37.87     11.92 o 
   4   7   7      111.92      126.01     32.97 o 
   5   7   7        1.08       14.54     16.55 o 
   6   7   7       83.95       58.32     27.61 o 
  -6   8   7        2.91      243.79     71.20 o 
  -5   8   7      410.96      558.52     98.10 o 
  -4   8   7      884.68      819.13     67.92 o 
  -3   8   7      521.15      552.53     51.20 o 
  -2   8   7      605.09      605.46     48.04 o 
  -1   8   7      236.25      236.29     30.59 o 
   0   8   7     1698.32     1834.86     87.46 o 
   1   8   7     1344.10     1317.42     79.75 o 
   2   8   7      301.71      314.08     55.42 o 
   3   8   7      986.11      952.37     81.99 o 
   4   8   7       16.45       46.23     19.73 o 
   5   8   7      650.13      572.76     70.90 o 
  -6   9   7       16.07       30.79     30.49 o 
  -5   9   7       29.85       59.41     38.34 o 
  -4   9   7      109.50      290.75    309.61 o 
  -3   9   7       99.21      629.07    741.86 o 
  -2   9   7      226.57      211.41     19.73 o 
  -1   9   7     1098.05     1029.95     61.35 o 
   0   9   7     2215.73     2314.99    100.65 o 
   1   9   7       87.01      104.48     37.17 o 
   2   9   7       74.45       96.99     63.72 o 
   3   9   7      234.73      371.85    185.12 o 
   4   9   7       76.24      119.75     34.74 o 
   5   9   7      157.80      238.48     47.32 o 
  -6  10   7       40.77      142.04     62.17 o 
  -5  10   7      184.65      213.32     64.84 o 
  -4  10   7      500.86      490.97     91.85 o 
  -3  10   7      577.50      537.38     48.44 o 
  -2  10   7      249.80      286.91     26.99 o 
  -1  10   7      550.86      561.76     45.24 o 
   0  10   7      232.85      239.33     42.62 o 
   1  10   7      583.30      521.76     52.42 o 
   2  10   7      115.29       93.75     25.45 o 
   3  10   7      472.74      496.99    107.30 o 
   4  10   7      375.45      445.33    127.95 o 
   5  10   7      425.72      413.17     63.02 o 
  -6  11   7      402.80      565.81    109.16 o 
  -5  11   7      170.83      191.41     63.86 o 
  -4  11   7        6.87        5.55     23.06 o 
  -3  11   7      108.08       97.81     32.76 o 
  -2  11   7      594.95      626.07     36.39 o 
  -1  11   7      283.02      292.70     32.88 o 
   0  11   7     2246.91     2154.69     98.42 o 
   1  11   7     2661.71     2459.09    153.59 o 
   2  11   7       33.51       26.05     13.05 o 
   3  11   7      343.75      379.52     39.53 o 
   4  11   7      201.65      258.90     47.43 o 
   5  11   7        1.60       28.08     26.18 o 
  -6  12   7        8.89      106.46     57.65 o 
  -5  12   7      467.26      452.70     97.61 o 
  -4  12   7        0.01       11.85     13.84 o 
  -3  12   7       66.89       24.97     18.76 o 
  -2  12   7      297.89      348.98     67.81 o 
  -1  12   7      440.71      455.19     40.69 o 
   0  12   7      970.21      986.14     66.69 o 
   1  12   7     1577.39     1456.33    119.57 o 
   2  12   7      572.98      546.94     45.88 o 
   3  12   7        2.38        8.40      9.31 o 
   4  12   7       51.23       67.44     21.41 o 
   5  12   7        0.80        8.64     11.44 o 
  -6  13   7       58.38      166.16     65.68 o 
  -5  13   7      551.61      634.82    111.89 o 
  -4  13   7       27.55       56.06     40.51 o 
  -3  13   7       42.35       37.69     31.22 o 
  -2  13   7      676.44      684.81     99.98 o 
  -1  13   7      439.42      400.13     38.32 o 
   0  13   7     2403.54     2305.28    103.61 o 
   1  13   7     3461.08     3426.85    186.27 o 
   2  13   7        7.07       19.37     12.66 o 
   3  13   7     1420.49     1314.34     75.47 o 
   4  13   7        0.31        4.76      5.75 o 
   5  13   7       13.02       42.76     22.24 o 
  -5  14   7        0.24       63.63     44.41 o 
  -4  14   7       70.76       73.81     38.81 o 
  -3  14   7      293.44      321.97     65.10 o 
  -2  14   7     1029.89      953.52    119.06 o 
  -1  14   7      441.52      459.80     41.41 o 
   0  14   7      512.10      562.55     52.28 o 
   1  14   7     1790.71     1743.95     97.67 o 
   2  14   7       73.22       51.62     14.46 o 
   3  14   7       14.05       17.91     15.80 o 
   4  14   7      612.08      543.85     68.35 o 
   5  14   7       14.36        6.33      6.77 o 
  -5  15   7       76.85       86.91     41.71 o 
  -4  15   7        1.07      -14.74     11.34 o 
  -3  15   7       85.46       82.38     50.30 o 
  -2  15   7      111.84      105.64     51.29 o 
  -1  15   7     2653.27     2800.00    194.47 o 
   0  15   7     2531.66     2484.87    109.64 o 
   1  15   7       72.25       71.18     26.11 o 
   2  15   7      688.36      660.38     54.23 o 
   3  15   7      160.23      187.24     29.33 o 
   4  15   7        4.02       -6.98     31.76 o 
   5  15   7      305.09      231.16     63.73 o 
  -5  16   7        9.25       64.75     55.94 o 
  -4  16   7      647.61      804.70    124.54 o 
  -3  16   7      435.22      436.65     89.40 o 
  -2  16   7      303.78      293.99     68.80 o 
  -1  16   7      840.69      844.30    107.82 o 
   0  16   7      629.21      764.33    104.60 o 
   1  16   7       57.47       52.32     16.40 o 
   2  16   7      358.66      309.75     37.59 o 
   3  16   7        0.19       13.42     16.65 o 
   4  16   7       37.25       37.96     21.92 o 
   5  16   7      215.00      292.92     73.13 o 
  -5  17   7      385.38      381.79     96.65 o 
  -4  17   7      141.51      157.91     52.85 o 
  -3  17   7        0.77       66.92     49.42 o 
  -2  17   7      114.42      189.04     57.66 o 
  -1  17   7     3490.86     3332.45    220.77 o 
   0  17   7        6.88        7.06      5.70 o 
   1  17   7      314.97      323.73     46.64 o 
   2  17   7       30.95       21.46     18.13 o 
   3  17   7      437.07      452.74     57.72 o 
   4  17   7        4.94      -10.35      8.14 o 
  -5  18   7       48.16       90.31     53.07 o 
  -4  18   7        0.17       15.96     26.74 o 
  -3  18   7        0.02       66.56     33.80 o 
  -2  18   7      708.67      788.03    116.15 o 
  -1  18   7      446.40      412.32     80.25 o 
   0  18   7      368.05      365.55     70.87 o 
   1  18   7      118.62      172.77     34.27 o 
   2  18   7      106.32      113.50     29.87 o 
   3  18   7       14.34       40.77     19.54 o 
   4  18   7      161.27      145.93     43.92 o 
  -5  19   7        0.27       72.22     55.22 o 
  -4  19   7        6.49       33.51     21.48 o 
  -3  19   7        0.27       68.76     39.51 o 
  -2  19   7       31.49       88.66     47.42 o 
  -1  19   7      636.57      915.15    119.65 o 
   0  19   7       31.07       14.64     10.92 o 
   1  19   7      285.98      235.31     39.58 o 
   2  19   7      181.36      163.15     36.67 o 
   3  19   7      276.22      260.77     46.25 o 
   4  19   7        9.38       -5.00     11.39 o 
  -4  20   7      170.04      166.33     54.89 o 
  -3  20   7      461.94      612.28    108.84 o 
  -2  20   7      147.28      132.80     48.63 o 
  -1  20   7      437.63      577.97     98.98 o 
   0  20   7      442.07      518.59     85.81 o 
   1  20   7       21.04        2.63     12.30 o 
   2  20   7        0.31        9.30     19.11 o 
   3  20   7        7.91       39.49     17.96 o 
   4  20   7       22.48       24.76     11.79 o 
  -4  21   7      128.81       77.72     41.81 o 
  -3  21   7       20.98       33.23     33.79 o 
  -2  21   7      507.52      415.88     88.03 o 
  -1  21   7      329.39      336.03     77.13 o 
   0  21   7       97.79      103.84     30.70 o 
   1  21   7      750.01      616.87    104.78 o 
   2  21   7        9.18       17.72     17.55 o 
   3  21   7     1428.06     1333.32     85.46 o 
  -4  22   7        3.35       55.51     40.71 o 
  -3  22   7       41.71       73.58     40.37 o 
  -2  22   7       24.39       49.74     35.21 o 
  -1  22   7      472.45      503.32     90.71 o 
   0  22   7        4.95       48.44     24.73 o 
   1  22   7      529.24      469.10     94.09 o 
   2  22   7        6.64       65.67     26.35 o 
   3  22   7      363.76      317.69     52.90 o 
  -3  23   7      106.73      120.13     54.46 o 
  -2  23   7      113.13      182.69     60.18 o 
  -1  23   7        1.59      -10.93      5.47 o 
   0  23   7      711.04      727.89     77.60 o 
   1  23   7      310.69      271.78     72.85 o 
   2  23   7      670.59      667.50     77.89 o 
   3  23   7      409.48      346.09     55.34 o 
  -3  24   7      412.60      470.19    101.82 o 
  -2  24   7        6.19       21.81     36.00 o 
  -1  24   7      190.91      250.44     48.60 o 
   0  24   7       97.25       71.23     24.12 o 
   1  24   7      136.87      135.78     52.62 o 
   2  24   7      168.12      234.70     48.61 o 
  -3  25   7        0.66      -50.55     25.28 o 
  -2  25   7      106.72      103.87     48.65 o 
  -1  25   7       54.61       55.15     25.41 o 
   0  25   7       42.61       44.83     18.40 o 
   1  25   7       17.91       -9.08     17.72 o 
   2  25   7     1103.74      987.67     97.34 o 
  -2  26   7       18.59       96.51     51.77 o 
  -1  26   7      274.74      390.02     63.13 o 
   0  26   7       17.27       15.25      9.96 o 
   1  26   7      305.39      291.39     81.40 o 
  -1  27   7       10.36       26.87     23.61 o 
   0  27   7       20.17      101.52     57.85 o 
   1  27   7      263.87      323.99     84.59 o 
  -6   0   8       23.30      108.35     50.12 o 
  -4   0   8     3091.95     2839.33    193.23 o 
  -2   0   8     2420.09     2590.64    164.15 o 
   0   0   8      109.30      118.20     33.80 o 
   2   0   8     1492.47     1553.28    135.21 o 
   4   0   8     5659.99     5747.31    307.35 o 
  -6   1   8       10.39       65.50     28.72 o 
  -5   1   8      256.11      230.58     42.16 o 
  -4   1   8        0.02       27.87     42.73 o 
  -3   1   8       20.14      274.74    245.42 o 
  -2   1   8        8.79       30.68     16.64 o 
  -1   1   8       33.27       57.27     14.09 o 
   0   1   8     7952.12     7939.98    157.16 o 
   1   1   8      103.96      101.33     22.37 o 
   2   1   8       24.66       32.83     17.28 o 
   3   1   8       30.36       39.44     17.33 o 
   4   1   8      233.97      235.33     55.07 o 
   5   1   8       27.30       69.72     27.96 o 
  -6   2   8        8.40      105.70     49.74 o 
  -5   2   8        5.57       12.99     13.16 o 
  -4   2   8       18.72        6.22      9.59 o 
  -3   2   8       15.34       38.99     26.39 o 
  -2   2   8        1.44       29.22     80.38 o 
  -1   2   8      711.96      818.74     49.42 o 
   0   2   8       71.16      111.16     89.45 o 
   1   2   8      493.00      497.78     50.11 o 
   2   2   8      202.33      215.32     36.33 o 
   3   2   8       19.76       33.03     17.80 o 
   4   2   8      251.08      263.19     46.99 o 
   5   2   8      146.82      167.57     45.26 o 
  -6   3   8      130.99      196.26     53.01 o 
  -5   3   8       46.65       44.37     18.06 o 
  -4   3   8        4.66       -1.03     27.22 o 
  -3   3   8      268.98      277.42     39.50 o 
  -2   3   8      909.87      920.57     52.16 o 
  -1   3   8       21.04       12.21     11.23 o 
   0   3   8     1938.67     1810.30     75.65 o 
   1   3   8       33.49       89.80     26.40 o 
   2   3   8     1818.77     1691.14    100.39 o 
   3   3   8        1.49       15.27     14.71 o 
   4   3   8       10.48       24.82     19.40 o 
   5   3   8       95.37      116.21     35.19 o 
  -6   4   8       79.76       85.78     42.27 o 
  -5   4   8        0.26       11.23     16.54 o 
  -4   4   8      851.58      868.85     75.41 o 
  -3   4   8     3110.73     2964.52    129.00 o 
  -2   4   8       91.24       84.14     17.64 o 
  -1   4   8      107.08      112.22     17.49 o 
   0   4   8      483.70      826.37     70.57 o 
   1   4   8       36.51       45.97     14.85 o 
   2   4   8      313.69      248.31     36.33 o 
   3   4   8     2753.06     2673.38    136.70 o 
   4   4   8      770.22      820.41     81.69 o 
   5   4   8      468.06      555.24     74.04 o 
  -6   5   8        1.21       39.65     31.92 o 
  -5   5   8        0.09        4.44     13.68 o 
  -4   5   8      330.86      348.20     50.19 o 
  -3   5   8       19.71       60.99     25.61 o 
  -2   5   8       75.52       60.06     13.95 o 
  -1   5   8        1.24        1.79      4.94 o 
   0   5   8     1128.18     1136.66     73.02 o 
   1   5   8       76.06       74.84     22.33 o 
   2   5   8      343.37      290.05     42.05 o 
   3   5   8      838.80      803.53     74.28 o 
   4   5   8        9.79       69.65     28.19 o 
   5   5   8       27.16       37.46     23.45 o 
  -6   6   8        0.10       11.72     16.14 o 
  -5   6   8      177.82      141.46     34.08 o 
  -4   6   8      677.34      726.37     68.97 o 
  -3   6   8      102.62      143.73     19.33 o 
  -2   6   8      424.48      495.62     36.75 o 
  -1   6   8      568.45      598.16     57.35 o 
   0   6   8      292.61      343.46     40.12 o 
   1   6   8        4.11       16.23     15.07 o 
   2   6   8      587.47      569.32     58.33 o 
   3   6   8      922.77      914.05     81.42 o 
   4   6   8      513.49      567.28     70.15 o 
   5   6   8      104.89      128.09     33.32 o 
  -6   7   8      456.32      547.88    105.54 o 
  -5   7   8      190.14      138.28     60.99 o 
  -4   7   8       60.71       40.93     16.40 o 
  -3   7   8       73.96       83.99     22.87 o 
  -2   7   8      259.13      274.11     25.59 o 
  -1   7   8       11.28        4.33     17.78 o 
   0   7   8     2303.92     2359.55    106.64 o 
   1   7   8      286.10      256.07     37.07 o 
   2   7   8     1028.33      926.34     74.97 o 
   3   7   8      259.25      291.70     46.18 o 
   4   7   8        0.26        8.88     11.07 o 
   5   7   8       62.16       36.71     29.74 o 
  -6   8   8      303.13      391.00     93.26 o 
  -5   8   8        0.31       43.03     42.12 o 
  -4   8   8      282.80      319.35     47.44 o 
  -3   8   8      271.89      264.11     38.24 o 
  -2   8   8      268.81      305.10     27.81 o 
  -1   8   8      213.18      245.47     74.60 o 
   0   8   8      365.05      339.77     39.85 o 
   1   8   8       33.30       16.29     23.32 o 
   2   8   8      760.61      777.37     69.35 o 
   3   8   8      126.01      146.96     33.55 o 
   4   8   8       86.30      104.14     44.65 o 
   5   8   8      290.96      377.28     61.24 o 
  -6   9   8        2.07       20.94     37.48 o 
  -5   9   8      214.42      228.08     65.78 o 
  -4   9   8      238.76      295.21     68.98 o 
  -3   9   8       79.35       48.13     48.93 o 
  -2   9   8        2.60        7.18      6.16 o 
  -1   9   8      164.05      247.26     65.26 o 
   0   9   8       45.76       70.86    130.91 o 
   1   9   8      124.31      376.08    359.08 o 
   2   9   8        6.08       22.35     65.97 o 
   3   9   8        1.61       20.96     82.53 o 
   4   9   8      167.95      154.69     48.64 o 
   5   9   8      399.78      382.92     60.67 o 
  -6  10   8      201.29      179.28     66.40 o 
  -5  10   8       31.47       32.03     34.55 o 
  -4  10   8      662.25      701.79    104.50 o 
  -3  10   8      138.41      102.16     23.09 o 
  -2  10   8     2967.56     3072.74    100.44 o 
  -1  10   8       68.06      100.90     22.67 o 
   0  10   8      614.84      637.63     55.98 o 
   1  10   8        3.79      213.63    314.11 o 
   2  10   8     1464.59     1929.61    485.09 o 
   3  10   8       16.13      195.48     55.59 o 
   4  10   8      955.36     1029.00     94.19 o 
   5  10   8       43.81       72.58     28.29 o 
  -6  11   8        8.82       82.70     59.98 o 
  -5  11   8       37.13       85.41     35.80 o 
  -4  11   8      321.61      256.50     63.37 o 
  -3  11   8        1.00       26.23     35.47 o 
  -2  11   8      132.54      124.38     45.27 o 
  -1  11   8     1288.17     1286.96     73.86 o 
   0  11   8      495.87      453.73     47.66 o 
   1  11   8      506.52      537.88     76.91 o 
   2  11   8        9.90       21.03     13.39 o 
   3  11   8      202.66      216.52     32.74 o 
   4  11   8       21.96       36.84     19.95 o 
   5  11   8       89.02       59.84     25.70 o 
  -5  12   8       78.92       46.28     28.54 o 
  -4  12   8      227.49      246.79     63.29 o 
  -3  12   8       82.45       51.61     35.14 o 
  -2  12   8      114.42      150.96     49.42 o 
  -1  12   8       32.51       44.47     43.42 o 
   0  12   8      406.49      390.45     43.47 o 
   1  12   8     1082.69     1000.67     76.46 o 
   2  12   8       50.32       60.85     16.58 o 
   3  12   8       16.38        6.76      6.01 o 
   4  12   8      268.83      236.53     45.10 o 
   5  12   8        6.68       17.20      8.04 o 
  -5  13   8       22.51      -10.20     30.27 o 
  -4  13   8       80.64      102.46     44.88 o 
  -3  13   8       74.73      103.73     42.95 o 
  -2  13   8      190.28      235.25     68.60 o 
  -1  13   8      491.96      513.74     47.38 o 
   0  13   8      997.58      953.44     70.67 o 
   1  13   8      204.74      247.31     51.72 o 
   2  13   8       15.41       24.83     13.64 o 
   3  13   8      217.02      243.74     34.95 o 
   4  13   8        4.37       14.42     14.92 o 
   5  13   8        0.33       33.97     17.70 o 
  -5  14   8        0.10        3.67     38.29 o 
  -4  14   8      204.78      321.52     81.99 o 
  -3  14   8      418.88      422.75     84.78 o 
  -2  14   8     1246.88     1131.76    131.54 o 
  -1  14   8     1376.98     1283.40     73.91 o 
   0  14   8       50.02       57.80     18.89 o 
   1  14   8       72.43       73.37     30.79 o 
   2  14   8        1.49       -1.54      7.12 o 
   3  14   8       29.89       19.80     14.29 o 
   4  14   8      904.40      797.46     86.38 o 
  -5  15   8      104.71      115.97     51.46 o 
  -4  15   8        2.92      155.91    103.43 o 
  -3  15   8       27.78       51.81     45.69 o 
  -2  15   8       80.52      140.37     52.86 o 
  -1  15   8        8.61        9.28     32.52 o 
   0  15   8        3.28       15.29     12.07 o 
   1  15   8      526.09      461.33     72.76 o 
   2  15   8      116.23      107.57     22.05 o 
   3  15   8        2.49        6.95     10.12 o 
   4  15   8       56.68       29.25     47.39 o 
  -5  16   8       91.12      172.47     69.85 o 
  -4  16   8      394.12      390.36     90.25 o 
  -3  16   8       63.33       33.05     24.23 o 
  -2  16   8        4.34       28.56     45.00 o 
  -1  16   8      591.60      678.08    104.01 o 
   0  16   8        0.39       14.95     16.10 o 
   1  16   8      242.28      201.73     48.78 o 
   2  16   8      123.55      143.42     27.86 o 
   3  16   8        3.27       -6.23      7.56 o 
   4  16   8      327.47      325.92     58.46 o 
  -5  17   8       45.24       39.05     30.16 o 
  -4  17   8       11.15       81.62     41.49 o 
  -3  17   8        8.95        6.81     17.51 o 
  -2  17   8      874.62      818.90    118.25 o 
  -1  17   8        0.08       62.94     41.53 o 
   0  17   8     1680.47     1730.21    159.58 o 
   1  17   8       32.46      108.40     34.56 o 
   2  17   8      420.08      517.14     50.76 o 
   3  17   8      100.56       89.73     23.39 o 
   4  17   8       78.39       77.23     40.31 o 
  -4  18   8      264.18      258.44     75.11 o 
  -3  18   8      226.03      334.63     81.25 o 
  -2  18   8      101.90      182.15     59.90 o 
  -1  18   8      131.64      133.02     51.17 o 
   0  18   8       64.91       76.47     38.29 o 
   1  18   8      320.32      179.66     50.50 o 
   2  18   8        5.01       13.29     25.24 o 
   3  18   8       93.02       94.47     30.08 o 
   4  18   8      272.69      227.86     68.57 o 
  -4  19   8        1.34       61.86     42.91 o 
  -3  19   8       31.05       42.36     34.13 o 
  -2  19   8      126.36      109.64     49.88 o 
  -1  19   8        5.48       24.58     29.43 o 
   0  19   8      370.31      326.63     70.06 o 
   1  19   8      192.16      233.43     60.33 o 
   2  19   8       23.37       22.52      8.26 o 
   3  19   8       10.37       10.47     17.00 o 
   4  19   8       46.85       58.91     36.76 o 
  -4  20   8      472.47      361.37     93.41 o 
  -3  20   8       46.64       37.88     38.57 o 
  -2  20   8       36.28       89.18     44.38 o 
  -1  20   8      114.34      164.12     56.45 o 
   0  20   8      145.16      127.77     46.98 o 
   1  20   8        7.86       21.00     27.60 o 
   2  20   8      317.76      325.47     53.07 o 
   3  20   8        2.30       -6.38     17.58 o 
  -4  21   8        9.63       71.25     46.58 o 
  -3  21   8        0.56       28.90     37.52 o 
  -2  21   8       46.00       82.77     43.67 o 
  -1  21   8      379.18      394.66     81.29 o 
   0  21   8      670.47      783.92    111.66 o 
   1  21   8      648.17      612.17    103.74 o 
   2  21   8      346.26      320.64     53.88 o 
   3  21   8       63.83       41.44     20.10 o 
  -3  22   8      211.82      245.97     66.44 o 
  -2  22   8       50.59       90.24     43.47 o 
  -1  22   8       74.82       79.73     40.19 o 
   0  22   8       36.59       51.10     21.58 o 
   1  22   8      146.31      155.93     58.54 o 
   2  22   8        0.13       50.93     27.16 o 
   3  22   8      101.45       89.32     28.15 o 
  -3  23   8      200.40      181.46     62.80 o 
  -2  23   8       94.37       51.37     32.44 o 
  -1  23   8       19.58       32.77     28.86 o 
   0  23   8     1094.71     1060.49     98.36 o 
   1  23   8       23.12       21.95     13.97 o 
   2  23   8      341.03      344.32     57.24 o 
  -2  24   8      142.21      144.66     54.70 o 
  -1  24   8       70.21      112.91     49.29 o 
   0  24   8      229.35      250.80     47.12 o 
   1  24   8       43.80       11.14     33.52 o 
   2  24   8      506.11      470.82     67.54 o 
  -2  25   8      213.74      219.81     69.28 o 
  -1  25   8       12.49       81.42     29.98 o 
   0  25   8       55.21       42.99     32.93 o 
   1  25   8       99.06      122.19     50.00 o 
  -1  26   8       37.66       24.38     17.99 o 
   0  26   8        4.14       18.12     21.37 o 
  -5   0   9        9.39      -15.67      7.83 o 
  -3   0   9      260.58      257.70     57.66 o 
  -1   0   9       17.63       33.78     12.77 o 
   1   0   9      130.05      108.98     31.18 o 
   3   0   9     3107.05     3052.75    214.65 o 
   5   0   9      187.23      229.99     71.33 o 
  -6   1   9       62.48       58.47     18.47 o 
  -5   1   9        6.40      -13.61     24.84 o 
  -4   1   9     1126.36     1126.06     89.73 o 
  -3   1   9     2716.14     2371.16    129.28 o 
  -2   1   9        2.81       64.46     29.88 o 
  -1   1   9     3629.47     3572.86     95.36 o 
   0   1   9       46.25       35.41     14.27 o 
   1   1   9        0.00       -3.65      4.46 o 
   2   1   9     1751.68     1756.34    108.35 o 
   3   1   9      173.42      216.78     44.29 o 
   4   1   9       78.22       81.02     33.16 o 
   5   1   9      942.89      846.10     92.97 o 
  -6   2   9        5.50        8.15     12.88 o 
  -5   2   9      418.11      347.85     53.28 o 
  -4   2   9       49.91       76.71     30.49 o 
  -3   2   9     1524.92     1399.03     94.64 o 
  -2   2   9      907.46      885.38     55.31 o 
  -1   2   9      223.85      209.54     26.02 o 
   0   2   9      791.53      805.04     63.80 o 
   1   2   9     2079.74     1973.66    107.36 o 
   2   2   9      260.89      279.53     42.59 o 
   3   2   9      119.91      201.48    171.14 o 
   4   2   9       97.86      122.79     62.37 o 
   5   2   9       70.10       93.10     34.66 o 
  -6   3   9       11.56      -19.48     34.80 o 
  -5   3   9      195.37      212.59     43.09 o 
  -4   3   9     1879.67     1729.63    112.84 o 
  -3   3   9       43.14       38.01     13.95 o 
  -2   3   9     1306.32     1261.90     65.57 o 
  -1   3   9      733.70      725.67     49.52 o 
   0   3   9       17.20       30.81     11.10 o 
   1   3   9      308.49      365.49    129.82 o 
   2   3   9      549.19      552.88     61.79 o 
   3   3   9     1010.92      896.67     84.39 o 
   4   3   9       84.64      134.16     36.75 o 
   5   3   9      469.85      498.83     73.13 o 
  -6   4   9        0.08       21.53     20.53 o 
  -5   4   9       97.50      129.78     32.66 o 
  -4   4   9      301.44      305.63     47.94 o 
  -3   4   9       19.47       14.38     13.84 o 
  -2   4   9      325.98      330.40     33.43 o 
  -1   4   9      232.08      222.09     26.12 o 
   0   4   9      340.98      331.86     33.43 o 
   1   4   9     1405.25     1411.38     90.57 o 
   2   4   9      765.14      821.36     74.59 o 
   3   4   9      628.35      584.95     69.04 o 
   4   4   9      299.83      352.30     54.72 o 
   5   4   9        1.47      157.27    192.42 o 
  -6   5   9        0.41      -14.08     10.59 o 
  -5   5   9      324.05      376.30     55.50 o 
  -4   5   9       60.80       54.14     21.08 o 
  -3   5   9      781.27      807.58     50.53 o 
  -2   5   9       17.67       19.75      9.77 o 
  -1   5   9      387.30      374.75     43.46 o 
   0   5   9       99.78       97.43     18.27 o 
   1   5   9      926.48      928.99     73.54 o 
   2   5   9      984.74      950.28     79.85 o 
   3   5   9      710.40      802.57     79.36 o 
   4   5   9        0.85      -17.86      8.93 o 
   5   5   9        0.91       15.06     12.92 o 
  -6   6   9       19.64       96.40     45.59 o 
  -5   6   9      361.39      341.40     81.09 o 
  -4   6   9        7.86       13.16     37.53 o 
  -3   6   9       94.19       94.24     30.33 o 
  -2   6   9      463.98      456.30     37.54 o 
  -1   6   9       63.17       57.57     16.17 o 
   0   6   9      610.68      571.09     45.33 o 
   1   6   9     2543.71     2417.97    120.33 o 
   2   6   9      620.27      585.27     63.06 o 
   3   6   9      411.41      468.67     61.86 o 
   4   6   9      195.73      182.88     42.79 o 
   5   6   9       76.35      118.45     34.82 o 
  -6   7   9      203.96      233.97     67.44 o 
  -5   7   9       26.27       14.11     16.22 o 
  -4   7   9      180.66      222.86     40.76 o 
  -3   7   9      380.55      382.17     97.84 o 
  -2   7   9       18.72       10.46      8.99 o 
  -1   7   9     1642.85     1689.17     91.44 o 
   0   7   9       88.77       81.46     20.60 o 
   1   7   9      868.68      743.18     67.14 o 
   2   7   9        0.53        9.50     15.20 o 
   3   7   9       33.08       29.28     10.48 o 
   4   7   9       31.83       25.50     12.97 o 
   5   7   9       14.60        4.53     35.65 o 
  -5   8   9      133.31      107.26     40.03 o 
  -4   8   9       18.47       56.01     34.52 o 
  -3   8   9       55.84      108.34     33.28 o 
  -2   8   9       22.17       21.27      9.01 o 
  -1   8   9      194.56      202.47     31.74 o 
   0   8   9      196.01      168.83     29.50 o 
   1   8   9      243.15      315.58     44.05 o 
   2   8   9     1399.99     1312.64    119.46 o 
   3   8   9      266.78      285.15     48.38 o 
   4   8   9       33.62       12.74     15.60 o 
   5   8   9      244.26      288.52     53.52 o 
  -5   9   9      115.74      261.88     77.85 o 
  -4   9   9        8.15        9.26     22.56 o 
  -3   9   9     2055.48     2302.84    375.94 o 
  -2   9   9     1024.66     1158.71    157.13 o 
  -1   9   9      662.89      705.44     59.10 o 
   0   9   9      884.12      968.25     72.78 o 
   1   9   9     1515.94     1385.08    102.79 o 
   2   9   9      644.40      691.26     69.60 o 
   3   9   9      388.50      319.58     53.50 o 
   4   9   9       14.27       86.40     31.59 o 
   5   9   9      188.75      265.53     56.00 o 
  -5  10   9       65.25       50.57     32.30 o 
  -4  10   9       69.91      116.07     48.87 o 
  -3  10   9      226.62      321.06     79.92 o 
  -2  10   9        4.84     1424.19    150.23 o 
  -1  10   9     1481.94     1548.05     93.49 o 
   0  10   9      393.29      407.65    101.84 o 
   1  10   9        0.42       -8.31     27.99 o 
   2  10   9      336.47      320.11     49.70 o 
   3  10   9      477.08      462.86     61.59 o 
   4  10   9      156.91      433.21    255.18 o 
   5  10   9      204.91      196.90     47.85 o 
  -5  11   9        0.86        5.01     26.58 o 
  -4  11   9       19.93       62.36     49.11 o 
  -3  11   9      564.73      615.58    102.16 o 
  -2  11   9      215.44      458.47     92.86 o 
  -1  11   9       50.13       82.15     23.03 o 
   0  11   9     1513.26     1447.21     90.50 o 
   1  11   9      313.06      314.68     45.67 o 
   2  11   9       63.24       61.17     19.98 o 
   3  11   9      186.67      193.54     39.38 o 
   4  11   9       40.49       40.49     23.57 o 
  -5  12   9      184.75      264.41     72.42 o 
  -4  12   9       12.88        5.96      8.36 o 
  -3  12   9      456.82      375.34     81.20 o 
  -2  12   9        0.63       54.86     39.87 o 
  -1  12   9      891.56      920.78     67.75 o 
   0  12   9        1.17        6.87     30.65 o 
   1  12   9        3.85       15.72     16.63 o 
   2  12   9        8.37       -2.19      6.41 o 
   3  12   9       79.93       86.45     32.34 o 
   4  12   9      103.96      195.31     43.62 o 
  -5  13   9        6.77       19.94     27.14 o 
  -4  13   9       40.97      105.81     57.55 o 
  -3  13   9        8.39       75.97     34.20 o 
  -2  13   9      550.76      604.89    101.65 o 
  -1  13   9        8.65       85.96     52.23 o 
   0  13   9      792.18      826.72     68.49 o 
   1  13   9      225.28      215.17     38.60 o 
   2  13   9      284.36      266.67     39.78 o 
   3  13   9        0.32       13.91     10.53 o 
   4  13   9        0.63       32.01     22.42 o 
  -5  14   9      272.28      367.87     96.30 o 
  -4  14   9       46.29       66.61     38.18 o 
  -3  14   9      120.27      120.50     50.50 o 
  -2  14   9        6.06       87.14     43.86 o 
  -1  14   9      319.24      336.07     77.45 o 
   0  14   9      271.96      283.26     41.52 o 
   1  14   9        3.88       36.07     17.88 o 
   2  14   9       21.99       10.38      6.77 o 
   3  14   9      428.81      445.49     62.61 o 
   4  14   9       53.32       14.73     42.07 o 
  -5  15   9       61.05      222.54     72.68 o 
  -4  15   9        1.44      107.24     56.23 o 
  -3  15   9      298.86      413.20     90.04 o 
  -2  15   9      311.80      334.38     77.59 o 
  -1  15   9        0.12       27.31     36.11 o 
   0  15   9     1239.45     1093.51     81.02 o 
   1  15   9      576.42      618.28     65.86 o 
   2  15   9       63.72       59.95     16.87 o 
   3  15   9      390.87      421.23     61.23 o 
   4  15   9       22.79       60.84     24.59 o 
  -4  16   9      105.71      127.37     53.94 o 
  -3  16   9      134.31      107.01     57.49 o 
  -2  16   9       40.68       72.88     29.85 o 
  -1  16   9       89.39      229.20     78.67 o 
   0  16   9      223.98      241.53     39.38 o 
   1  16   9      574.77      574.68     86.10 o 
   2  16   9       21.72       29.84     15.19 o 
   3  16   9      350.72      318.69     53.53 o 
   4  16   9      273.70      247.12     49.09 o 
  -4  17   9       33.26       55.46     43.57 o 
  -3  17   9      314.97      337.61     83.87 o 
  -2  17   9      131.51      150.14     56.91 o 
  -1  17   9      410.84      537.67     99.51 o 
   0  17   9      170.14      157.52     52.05 o 
   1  17   9      807.77      904.93    107.54 o 
   2  17   9       47.17       44.64     15.32 o 
   3  17   9        0.01       15.76     60.92 o 
  -4  18   9       20.29       34.75     42.23 o 
  -3  18   9        0.15       13.13     34.39 o 
  -2  18   9      410.95      492.29    100.82 o 
  -1  18   9       11.47       32.11     34.49 o 
   0  18   9      219.80      186.38     52.83 o 
   1  18   9      957.22      884.08    107.39 o 
   2  18   9        6.30       16.60     13.54 o 
   3  18   9        7.45       40.69     21.88 o 
  -4  19   9       54.46      103.73     49.42 o 
  -3  19   9      460.83      452.59     94.88 o 
  -2  19   9      163.69      255.57     75.36 o 
  -1  19   9      196.93      228.85     66.20 o 
   0  19   9       31.51        7.41     18.56 o 
   1  19   9      201.98      178.35     57.16 o 
   2  19   9      213.94      266.20     50.51 o 
   3  19   9      243.86      341.33     79.92 o 
  -3  20   9       53.61       63.08     41.33 o 
  -2  20   9        0.15       86.70     52.16 o 
  -1  20   9       12.37       38.50     32.92 o 
   0  20   9      120.30      110.41     43.15 o 
   1  20   9      186.69      159.03     51.89 o 
   2  20   9       29.43       22.95     14.95 o 
   3  20   9      122.29      128.85     33.36 o 
  -3  21   9        0.56       52.43     51.59 o 
  -2  21   9       89.30      101.68     45.14 o 
  -1  21   9      667.53      608.50    107.22 o 
   0  21   9      109.56       96.74     43.65 o 
   1  21   9       29.95        5.17      7.08 o 
   2  21   9      355.46      319.66     64.71 o 
  -3  22   9      157.23      204.98     80.92 o 
  -2  22   9       21.31      112.98     57.18 o 
  -1  22   9      719.15      852.89    127.82 o 
   0  22   9       28.93        6.36      9.93 o 
   1  22   9      551.62      558.97    106.08 o 
   2  22   9       97.47      164.25     42.69 o 
  -2  23   9      102.74      149.23     64.23 o 
  -1  23   9      291.95      339.11     86.39 o 
   0  23   9       62.95       95.49     31.53 o 
   1  23   9      490.24      499.83    103.93 o 
   2  23   9      268.91      314.83     62.83 o 
  -2  24   9        8.18       23.74     29.40 o 
  -1  24   9        9.73        4.88     12.49 o 
   0  24   9       10.01       13.17     17.06 o 
   1  24   9      134.37      111.15     57.78 o 
   0  25   9       50.98       43.43     20.30 o 
  -4   0  10       46.10       82.66     40.58 o 
  -2   0  10      114.04      114.10     35.14 o 
   0   0  10      110.74       98.20     32.11 o 
   2   0  10     4444.35     4348.98    251.49 o 
   4   0  10       36.56       75.86     42.15 o 
  -5   1  10        2.22        9.53     27.22 o 
  -4   1  10      120.59      100.67     28.16 o 
  -3   1  10      622.32      621.02     66.01 o 
  -2   1  10      209.96      192.78     27.97 o 
  -1   1  10       48.53       24.48      6.16 o 
   0   1  10        6.33       -0.55     20.93 o 
   1   1  10       56.92       41.53     14.25 o 
   2   1  10      193.04      246.60     43.91 o 
   3   1  10      621.33      608.22     98.94 o 
   4   1  10      588.22      599.14     76.15 o 
   5   1  10      143.28      182.85     50.85 o 
  -5   2  10       12.48        7.13     54.60 o 
  -4   2  10       20.01       25.34     33.34 o 
  -3   2  10       35.10       24.27     18.02 o 
  -2   2  10     1153.09     1121.35     67.59 o 
  -1   2  10        6.11       27.27     12.41 o 
   0   2  10     2151.00     2009.73    109.44 o 
   1   2  10      337.36      312.51     43.88 o 
   2   2  10      710.14      680.72     70.39 o 
   3   2  10      600.86      642.52     89.12 o 
   4   2  10      134.88      180.70     41.09 o 
   5   2  10      236.28      255.69     53.42 o 
  -5   3  10      179.98      210.66     42.45 o 
  -4   3  10        0.12       -5.05     13.18 o 
  -3   3  10      602.25      526.23     62.81 o 
  -2   3  10      401.95      437.34     44.19 o 
  -1   3  10       93.36      100.28     23.97 o 
   0   3  10       14.62        2.34     34.25 o 
   1   3  10      572.94      609.30     88.55 o 
   2   3  10      641.76      679.55     92.68 o 
   3   3  10      168.56      177.08     37.15 o 
   4   3  10        1.54       17.76     15.12 o 
   5   3  10      172.95      214.44     49.28 o 
  -5   4  10      241.80      244.47     46.80 o 
  -4   4  10       55.81       82.54     68.61 o 
  -3   4  10       99.08      100.12     35.34 o 
  -2   4  10     2041.64     1950.88     85.34 o 
  -1   4  10      417.59      454.15     50.39 o 
   0   4  10      861.90     1249.91     96.62 o 
   1   4  10        2.85       40.08     25.92 o 
   2   4  10      146.92      190.12     65.52 o 
   3   4  10      637.83      667.41     77.26 o 
   4   4  10       43.71       82.34     29.56 o 
   5   4  10      273.22      338.65     71.97 o 
  -5   5  10       11.58       43.63     34.33 o 
  -4   5  10      907.45      976.21     86.63 o 
  -3   5  10        1.92       34.51     21.36 o 
  -2   5  10     1818.09     1842.49     85.40 o 
  -1   5  10       30.04       44.83     17.26 o 
   0   5  10        4.26       27.46      9.21 o 
   1   5  10      313.80      266.80     41.98 o 
   2   5  10      468.99      419.25     55.86 o 
   3   5  10      141.65      137.35     33.46 o 
   4   5  10     1467.14     1632.98    126.22 o 
   5   5  10       10.41       29.96     20.80 o 
  -5   6  10       36.70       39.07     23.77 o 
  -4   6  10       14.09       39.71     20.12 o 
  -3   6  10      584.62      636.20     70.21 o 
  -2   6  10        0.08        2.66     12.58 o 
  -1   6  10     1456.19     1404.33     89.68 o 
   0   6  10     1182.90     1108.59     67.49 o 
   1   6  10       89.63      128.04     27.30 o 
   2   6  10      403.54      441.59     57.83 o 
   3   6  10        0.43        8.04     10.74 o 
   4   6  10       13.86       36.04     25.66 o 
  -5   7  10       48.76       50.40     36.15 o 
  -4   7  10       62.65       25.84     27.22 o 
  -3   7  10      675.35      727.48     70.89 o 
  -2   7  10      731.59      764.51     51.26 o 
  -1   7  10      126.61       97.42     28.49 o 
   0   7  10      956.32      996.08     64.65 o 
   1   7  10     1884.77     1744.92    107.32 o 
   2   7  10       21.75       27.52      8.07 o 
   3   7  10       44.57       23.21     16.36 o 
   4   7  10        0.04        9.60     18.95 o 
  -5   8  10      109.78      136.38     48.15 o 
  -4   8  10        2.51      -15.75     20.99 o 
  -3   8  10      112.65      119.89     30.11 o 
  -2   8  10      475.43      415.70     49.40 o 
  -1   8  10        0.52       15.63     10.66 o 
   0   8  10     1711.23     1613.61     83.45 o 
   1   8  10      538.36      585.45     70.57 o 
   2   8  10      118.03       65.11     18.43 o 
   3   8  10       99.47       81.06     24.04 o 
   4   8  10      121.96      114.02     42.79 o 
  -5   9  10        6.70       32.70     32.35 o 
  -4   9  10      672.95      738.51    117.76 o 
  -3   9  10     1214.12     1249.20    148.15 o 
  -2   9  10      123.38      239.65     64.73 o 
  -1   9  10      526.83      566.27     56.88 o 
   0   9  10      483.37      457.16     53.17 o 
   1   9  10       16.67       16.46     96.79 o 
   2   9  10      428.15      376.67     54.01 o 
   3   9  10      266.40      233.07     44.97 o 
   4   9  10      712.75      697.27     83.94 o 
  -5  10  10      398.47      592.17    118.87 o 
  -4  10  10       48.18       55.49     31.40 o 
  -3  10  10        8.84       85.72     48.59 o 
  -2  10  10     2294.49     2220.99    191.93 o 
  -1  10  10        0.84       19.61      9.40 o 
   0  10  10      120.48      138.74     31.34 o 
   1  10  10      179.62      384.36    403.22 o 
   2  10  10        2.71      157.95    478.85 o 
   3  10  10       11.12       18.40     45.59 o 
   4  10  10      254.71      270.36     52.57 o 
  -5  11  10       87.93       62.69     44.41 o 
  -4  11  10      556.55      580.34    109.34 o 
  -3  11  10        6.54       47.37     41.18 o 
  -2  11  10       86.33      190.26     62.40 o 
  -1  11  10      587.84      574.41     57.36 o 
   0  11  10       38.12       21.39     28.37 o 
   1  11  10       53.82       96.92     52.04 o 
   2  11  10        0.10       32.34     20.87 o 
   3  11  10       29.76      239.87    287.74 o 
   4  11  10      662.08      758.00     87.56 o 
  -5  12  10        3.08       53.41     40.17 o 
  -4  12  10      242.26      337.58     85.87 o 
  -3  12  10       10.05       14.07     27.49 o 
  -2  12  10      325.06      365.32     80.34 o 
  -1  12  10      186.25      141.93     46.17 o 
   0  12  10      973.15     1019.18     80.18 o 
   1  12  10      252.39      238.84     42.17 o 
   2  12  10      432.97      411.72     57.81 o 
   3  12  10        3.26       -8.96     35.46 o 
   4  12  10      132.98      155.47     40.13 o 
  -5  13  10        9.52      -12.62     23.99 o 
  -4  13  10      302.68      396.33     93.12 o 
  -3  13  10      127.96      110.20     48.94 o 
  -2  13  10       75.99       58.45     46.89 o 
  -1  13  10        9.24       64.58     40.43 o 
   0  13  10       73.51       62.73     21.80 o 
   1  13  10       10.37       54.51     21.41 o 
   2  13  10       57.08       73.86     39.68 o 
   3  13  10      479.60      572.21     73.28 o 
   4  13  10      506.11      522.22     73.00 o 
  -4  14  10      259.31      343.17     89.44 o 
  -3  14  10       17.26       46.35     33.86 o 
  -2  14  10       50.42       38.41     34.42 o 
  -1  14  10      208.00      205.98     62.66 o 
   0  14  10       40.12       24.05     12.43 o 
   1  14  10       60.00       54.10     46.15 o 
   2  14  10       59.12       61.67     18.32 o 
   3  14  10        1.61        2.16     29.92 o 
   4  14  10       90.31      108.93     40.62 o 
  -4  15  10      902.32     1113.69    156.73 o 
  -3  15  10       76.65      112.06     50.89 o 
  -2  15  10      714.20      704.82    120.17 o 
  -1  15  10        0.98       71.82     43.56 o 
   0  15  10       91.37      109.32     28.44 o 
   1  15  10        9.94       13.21     10.00 o 
   2  15  10      490.77      483.90     51.00 o 
   3  15  10        0.80       10.84     13.86 o 
  -4  16  10        0.47       82.70     49.86 o 
  -3  16  10      131.35      513.31    103.11 o 
  -2  16  10       68.61      468.88    105.43 o 
  -1  16  10      466.80      545.57    103.94 o 
   0  16  10      505.86      572.40    101.72 o 
   1  16  10      553.59      588.39     66.51 o 
   2  16  10      103.42      102.38     24.95 o 
   3  16  10      125.98      133.53     35.07 o 
  -4  17  10      309.59      508.61    116.38 o 
  -3  17  10      274.10      328.75     86.06 o 
  -2  17  10       15.06       81.27     56.36 o 
  -1  17  10       54.48       86.67     39.99 o 
   0  17  10      101.01      138.47     43.69 o 
   1  17  10      320.17      310.88     49.89 o 
   2  17  10        8.57       33.48     15.89 o 
   3  17  10       52.09       16.07     20.10 o 
  -3  18  10      249.90      377.31     96.29 o 
  -2  18  10        2.46       -9.23     25.02 o 
  -1  18  10       83.53      132.22     49.14 o 
   0  18  10     1203.54     1259.57    151.97 o 
   1  18  10      108.57      123.81     43.19 o 
   2  18  10       52.06       72.02     20.50 o 
   3  18  10       59.99       30.45     15.82 o 
  -3  19  10      300.32      299.86     84.12 o 
  -2  19  10      447.73      486.09    104.79 o 
  -1  19  10       60.07       76.19     35.71 o 
   0  19  10       68.09       88.24     39.10 o 
   1  19  10       17.76       67.26     41.13 o 
   2  19  10      140.26      157.58     31.35 o 
  -3  20  10       63.53       71.29     34.52 o 
  -2  20  10      398.34      466.62     98.89 o 
  -1  20  10      258.72      353.36     81.16 o 
   0  20  10       28.83       -4.53     21.43 o 
   1  20  10      339.20      352.39     57.43 o 
   2  20  10       70.24       76.09     33.08 o 
  -2  21  10        0.06        6.57     31.49 o 
  -1  21  10        0.04       65.85     42.83 o 
   0  21  10      157.52      118.71     41.80 o 
   1  21  10       96.70       97.75     33.77 o 
   2  21  10       26.40       69.24     29.39 o 
  -2  22  10      724.93      730.92    126.07 o 
  -1  22  10       23.47        9.26     33.46 o 
   0  22  10     1016.83     1146.70    153.16 o 
   1  22  10      122.95      144.42     36.69 o 
  -1  23  10       24.07       46.76     34.30 o 
   0  23  10        8.14      -24.20     20.63 o 
  -5   0  11      596.17      562.11     99.82 o 
  -3   0  11       66.01       67.74     27.68 o 
  -1   0  11       66.13       25.24     31.36 o 
   1   0  11      770.61      750.11    102.55 o 
   3   0  11     2439.32     2521.82    215.36 o 
  -5   1  11        4.56        1.12     15.18 o 
  -4   1  11        1.90       -3.89     30.15 o 
  -3   1  11        4.87       14.58     49.47 o 
  -2   1  11      136.21      171.26     22.83 o 
  -1   1  11       30.07       18.50     15.68 o 
   0   1  11       14.54       34.78     14.60 o 
   1   1  11      341.29      283.39     45.11 o 
   2   1  11      537.52      593.23     69.89 o 
   3   1  11       14.67        6.93     12.19 o 
   4   1  11       53.08       66.37     28.70 o 
  -5   2  11       91.56      116.61     48.87 o 
  -4   2  11        1.93       32.82     23.95 o 
  -3   2  11       35.56       63.18     19.21 o 
  -2   2  11      142.62      136.16     23.32 o 
  -1   2  11     1124.35     1060.17     58.71 o 
   0   2  11       94.64       67.47     26.92 o 
   1   2  11     1416.47     1355.41    100.01 o 
   2   2  11       43.24       47.05     21.37 o 
   3   2  11        9.99       63.95     22.33 o 
   4   2  11       97.72      123.21     36.05 o 
  -5   3  11      225.89      265.90     50.29 o 
  -4   3  11       35.05      105.19     51.61 o 
  -3   3  11      754.70      688.10     73.53 o 
  -2   3  11      228.68      270.43     33.71 o 
  -1   3  11     1170.16     1038.76     66.95 o 
   0   3  11      236.66      196.84     35.19 o 
   1   3  11      564.03      515.08     63.09 o 
   2   3  11       23.09       48.37     22.20 o 
   3   3  11       74.19       92.96     39.40 o 
   4   3  11      192.96      231.30     54.31 o 
  -5   4  11       19.70       45.54     31.76 o 
  -4   4  11      223.90      199.85     55.40 o 
  -3   4  11      321.91      325.02     51.60 o 
  -2   4  11        2.17       16.01     11.59 o 
  -1   4  11      558.46      568.23     50.06 o 
   0   4  11      371.27      373.76     48.93 o 
   1   4  11     1432.95     1407.07    101.42 o 
   2   4  11     1007.10     1006.48     90.71 o 
   3   4  11      119.84       82.79     29.59 o 
   4   4  11       92.18       41.91     71.36 o 
  -5   5  11      182.03      129.95     53.81 o 
  -4   5  11        0.03       10.12     24.12 o 
  -3   5  11        5.98       53.98     25.07 o 
  -2   5  11      103.63      109.49     21.72 o 
  -1   5  11      115.44      126.78     27.25 o 
   0   5  11        0.92        0.05     14.52 o 
   1   5  11      637.88      625.81     66.61 o 
   2   5  11      132.84       84.55     67.61 o 
   3   5  11     1099.56     1030.88     98.14 o 
   4   5  11       83.33       62.01     28.02 o 
  -5   6  11       38.85        0.14     18.07 o 
  -4   6  11       83.26      102.79     37.73 o 
  -3   6  11      881.65      827.84     78.71 o 
  -2   6  11        0.36        7.15      7.08 o 
  -1   6  11      309.81      282.05     45.62 o 
   0   6  11      359.20      312.51     46.07 o 
   1   6  11      197.23      167.85     36.29 o 
   2   6  11      391.61      379.98     55.24 o 
   3   6  11        1.59       27.83     36.65 o 
   4   6  11       29.47       33.88     30.32 o 
  -5   7  11       82.58       92.60     44.95 o 
  -4   7  11        2.99       42.94     35.68 o 
  -3   7  11       57.56       79.22     27.42 o 
  -2   7  11      767.66      624.22     64.72 o 
  -1   7  11     1263.73     1108.69     83.02 o 
   0   7  11       53.25       49.36     12.37 o 
   1   7  11      109.22      139.72     32.92 o 
   2   7  11      253.87      296.67     49.47 o 
   3   7  11        0.72       14.06     26.07 o 
   4   7  11       68.56       54.74     25.08 o 
  -5   8  11        7.19       40.97     30.37 o 
  -4   8  11      148.52      167.74     65.02 o 
  -3   8  11       27.59       58.57     34.60 o 
  -2   8  11      105.76      165.44     54.65 o 
  -1   8  11      379.35      466.98     55.23 o 
   0   8  11      266.55      266.94     34.66 o 
   1   8  11      145.61      142.43     31.43 o 
   2   8  11      771.94      682.61     82.73 o 
   3   8  11        9.71       -0.08     13.08 o 
   4   8  11       36.77       51.48     23.49 o 
  -5   9  11      176.99      294.87     82.77 o 
  -4   9  11       20.21      101.72     57.55 o 
  -3   9  11       12.98       40.35     46.39 o 
  -2   9  11      242.90      387.90     85.64 o 
  -1   9  11        0.06       -6.40     23.58 o 
   0   9  11        0.55        7.56     13.10 o 
   1   9  11      128.90      143.87     48.74 o 
   2   9  11       10.29        7.93     18.63 o 
   3   9  11      835.79      841.08     91.39 o 
   4   9  11      251.98      283.35     54.32 o 
  -4  10  11       53.03       52.50     49.53 o 
  -3  10  11      793.57      983.97    139.90 o 
  -2  10  11        0.00      292.90     79.72 o 
  -1  10  11      262.84      446.00    148.82 o 
   0  10  11      266.88     1781.12    126.35 o 
   1  10  11     1181.40     1210.45     96.35 o 
   2  10  11      104.70       70.04     25.76 o 
   3  10  11      442.19      510.94     78.06 o 
   4  10  11        0.60       19.62     56.57 o 
  -4  11  11        3.17       78.92     56.02 o 
  -3  11  11        2.98       91.82     55.76 o 
  -2  11  11      240.93      307.47     88.58 o 
  -1  11  11      125.07      109.94     42.20 o 
   0  11  11       69.58      490.12     68.86 o 
   1  11  11      420.06      438.99     58.36 o 
   2  11  11       75.48       58.30     24.35 o 
   3  11  11      263.62      289.49     53.08 o 
  -4  12  11       77.99      111.44     58.65 o 
  -3  12  11        4.65       11.30     34.80 o 
  -2  12  11        0.92       70.66     51.37 o 
  -1  12  11      160.29      176.88     56.59 o 
   0  12  11        1.13       -4.31     16.11 o 
   1  12  11        5.22       53.58     32.62 o 
   2  12  11      167.71      158.20     37.09 o 
   3  12  11        4.07       23.87     38.01 o 
  -4  13  11      204.07      285.50     75.08 o 
  -3  13  11        1.48       58.16     28.78 o 
  -2  13  11       40.90       93.29     45.72 o 
  -1  13  11       83.08      125.42     47.20 o 
   0  13  11      160.29      137.40     30.14 o 
   1  13  11      852.93      831.59     81.70 o 
   2  13  11      342.29      316.15     52.95 o 
   3  13  11      105.71       95.08     28.84 o 
  -4  14  11       37.44       73.44     51.94 o 
  -3  14  11      753.37      854.54    138.22 o 
  -2  14  11      165.63      205.34     65.34 o 
  -1  14  11      209.07      204.66     60.23 o 
   0  14  11      186.68      191.55     65.27 o 
   1  14  11      293.26      280.51     46.49 o 
   2  14  11      223.42      237.52     37.30 o 
   3  14  11      250.43      259.97     49.68 o 
  -4  15  11       41.36      105.21     59.54 o 
  -3  15  11        1.17       46.02     49.74 o 
  -2  15  11      161.55      240.72     74.52 o 
  -1  15  11       49.24       67.06     32.10 o 
   0  15  11      104.95       66.79     40.41 o 
   1  15  11      351.15      323.47     51.91 o 
   2  15  11       99.46      111.57     27.00 o 
   3  15  11      817.22      930.54     96.72 o 
  -3  16  11       42.13       61.98     50.60 o 
  -2  16  11      123.22      243.23     70.93 o 
  -1  16  11      231.74      218.15     65.83 o 
   0  16  11      151.15      187.14     62.04 o 
   1  16  11        1.20       23.28     29.68 o 
   2  16  11      292.07      366.39     46.68 o 
  -3  17  11       72.70       62.17     45.32 o 
  -2  17  11        0.37       33.93     44.80 o 
  -1  17  11      513.98      548.82    108.66 o 
   0  17  11       38.25       57.97     32.42 o 
   1  17  11       68.99      144.07     64.70 o 
   2  17  11        0.06       29.51     21.86 o 
  -3  18  11      246.21      277.19     82.35 o 
  -2  18  11      214.77      311.99     86.45 o 
  -1  18  11      391.11      396.65     88.04 o 
   0  18  11        2.41      -15.62     26.53 o 
   1  18  11      332.95      433.71    101.77 o 
   2  18  11      137.10      184.29     36.00 o 
  -2  19  11      153.51      232.19     71.39 o 
  -1  19  11        0.19       34.69     35.53 o 
   0  19  11       20.27       20.11     17.13 o 
   1  19  11      149.07      249.25     75.51 o 
  -2  20  11       12.12       35.10     23.39 o 
  -1  20  11      100.30      144.99     68.74 o 
   0  20  11      312.30      354.94     85.77 o 
   1  20  11      317.52      360.86     61.00 o 
  -1  21  11      481.00      715.41    125.70 o 
   0  21  11      209.18      290.40     78.33 o 
  -4   0  12      311.11      347.48     78.63 o 
  -2   0  12      279.03      248.62     41.73 o 
   0   0  12     1370.52     1196.65    132.72 o 
   2   0  12      564.72      538.21     99.12 o 
   4   0  12      248.99      267.61     80.49 o 
  -5   1  12      147.58      156.69     46.30 o 
  -4   1  12      114.15      123.26     35.68 o 
  -3   1  12       84.61       89.77     26.87 o 
  -2   1  12      129.26      173.08     25.53 o 
  -1   1  12     1684.56     1604.25     87.62 o 
   0   1  12      753.42      651.00     68.32 o 
   1   1  12        0.54      -16.69     15.64 o 
   2   1  12      230.42      185.15     39.10 o 
   3   1  12        5.92       36.05     24.22 o 
   4   1  12       68.45       94.92     45.34 o 
  -5   2  12       11.15       37.72     33.86 o 
  -4   2  12        2.01       -7.31     10.49 o 
  -3   2  12       69.09      105.27     28.63 o 
  -2   2  12       24.28       32.55      7.14 o 
  -1   2  12        0.44       -5.44      7.18 o 
   0   2  12      214.71      148.87     32.62 o 
   1   2  12        3.53        1.10     10.29 o 
   2   2  12       57.47       49.16     21.30 o 
   3   2  12      178.91      166.96     41.33 o 
   4   2  12        0.29        5.65     12.16 o 
  -5   3  12       50.91       68.15     42.89 o 
  -4   3  12      166.76      201.79     48.87 o 
  -3   3  12      126.62      138.30     37.09 o 
  -2   3  12      372.81      362.30     35.01 o 
  -1   3  12      348.79      374.99     42.11 o 
   0   3  12     1958.82     1996.10    136.03 o 
   1   3  12       59.63       42.52     13.82 o 
   2   3  12       61.69       74.36     30.15 o 
   3   3  12      745.71      720.11     85.96 o 
   4   3  12      586.68      618.85     83.83 o 
  -4   4  12      537.77      507.65     67.01 o 
  -3   4  12      774.44      719.01     77.89 o 
  -2   4  12      348.30      407.79     43.48 o 
  -1   4  12        8.61        7.64     12.04 o 
   0   4  12      776.89     1184.41    570.35 o 
   1   4  12       52.24       61.61     23.38 o 
   2   4  12       67.67       89.57     29.55 o 
   3   4  12       26.07      123.78     41.13 o 
  -4   5  12      159.74      162.20     60.64 o 
  -3   5  12       11.03       47.56     26.23 o 
  -2   5  12      757.69      677.77     73.49 o 
  -1   5  12      333.35      330.39     39.34 o 
   0   5  12        7.02       -0.43      4.35 o 
   1   5  12      170.20      166.44     36.51 o 
   2   5  12      122.20       62.35     23.44 o 
   3   5  12      143.97      149.23     40.28 o 
  -4   6  12      300.08      280.10     75.59 o 
  -3   6  12      290.39      258.21     44.86 o 
  -2   6  12       61.97       79.02     35.92 o 
  -1   6  12       18.78       25.16     13.07 o 
   0   6  12       16.76       57.59     26.05 o 
   1   6  12       61.31       90.32     27.24 o 
   2   6  12      634.88      622.50     75.59 o 
   3   6  12       52.72       50.67     25.13 o 
  -4   7  12       23.95       10.27     16.59 o 
  -3   7  12        8.31       -0.55     15.41 o 
  -2   7  12      451.36      567.89     99.09 o 
  -1   7  12       68.39       91.74     23.81 o 
   0   7  12      961.51      955.06     84.24 o 
   1   7  12      152.90      129.90     54.56 o 
   2   7  12      243.16      217.76     44.56 o 
   3   7  12      387.97      455.52     68.63 o 
  -4   8  12       54.85      128.24     61.55 o 
  -3   8  12      293.53      294.99     75.15 o 
  -2   8  12      433.12      459.54     96.62 o 
  -1   8  12       42.58       59.87     20.44 o 
   0   8  12      104.46      156.44     35.32 o 
   1   8  12      128.05      153.56     41.22 o 
   2   8  12      606.92      558.50     73.01 o 
   3   8  12      290.25      301.83     54.96 o 
  -4   9  12       44.21       77.61     42.77 o 
  -3   9  12      518.71      510.74    108.83 o 
  -2   9  12      567.92      601.36    104.53 o 
  -1   9  12      386.55      334.84     77.53 o 
   0   9  12       16.42       43.65     19.47 o 
   1   9  12       96.31       96.71     26.79 o 
   2   9  12       12.80       29.76     16.50 o 
   3   9  12       66.93       47.50     18.25 o 
  -4  10  12      479.69      526.42    109.50 o 
  -3  10  12        0.05       27.49     31.02 o 
  -2  10  12        1.71      150.10     66.38 o 
  -1  10  12       49.99       83.53     43.89 o 
   0  10  12      151.97      174.53     29.02 o 
   1  10  12      103.98      112.77     69.04 o 
   2  10  12     1007.06     1042.36     99.19 o 
   3  10  12        3.63      -15.63     10.70 o 
  -4  11  12       74.69      237.07     82.84 o 
  -3  11  12      161.51      212.45     69.33 o 
  -2  11  12      247.41      251.36     75.03 o 
  -1  11  12      194.27      253.87     74.29 o 
   0  11  12      275.66      287.50     39.84 o 
   1  11  12      201.95      231.62     44.69 o 
   2  11  12        0.12      -15.74     11.75 o 
   3  11  12      454.12      521.20     73.93 o 
  -4  12  12       16.76       85.37     56.69 o 
  -3  12  12       13.19       26.82     39.38 o 
  -2  12  12       94.84      163.26     62.31 o 
  -1  12  12      129.04      165.80     59.91 o 
   0  12  12      211.18      186.16     31.99 o 
   1  12  12        4.34        7.80     19.96 o 
   2  12  12       17.71       19.75     30.07 o 
   3  12  12        0.41       36.78     31.97 o 
  -3  13  12       17.57       53.96     45.07 o 
  -2  13  12      793.04      841.03    135.53 o 
  -1  13  12       61.31       65.90     33.30 o 
   0  13  12      284.35      280.76     54.29 o 
   1  13  12      149.16      114.46     32.27 o 
   2  13  12        1.09       19.86     15.78 o 
  -3  14  12      200.62      236.87     73.05 o 
  -2  14  12       87.61      148.46     61.54 o 
  -1  14  12        2.92        7.86     21.31 o 
   0  14  12      153.85      113.57     41.69 o 
   1  14  12       61.58       72.70     56.28 o 
   2  14  12     1414.60     1262.04    170.11 o 
  -3  15  12       18.27       62.09     52.52 o 
  -2  15  12        0.39       52.50     35.13 o 
  -1  15  12      194.97      202.67     64.71 o 
   0  15  12       21.03       27.32     38.54 o 
   1  15  12       39.31       47.30     21.88 o 
   2  15  12       36.94       36.05     30.22 o 
  -3  16  12       55.25       85.84     43.55 o 
  -2  16  12       88.40      164.71     76.87 o 
  -1  16  12        2.72       72.26     47.50 o 
   0  16  12      195.61      178.50     72.94 o 
   1  16  12        1.35       26.18     39.66 o 
   2  16  12      173.37      152.25     40.27 o 
  -2  17  12      369.45      502.78    112.21 o 
  -1  17  12       72.16      109.86     52.14 o 
   0  17  12      460.56     1089.45    174.36 o 
   1  17  12      101.78      209.10     74.33 o 
  -2  18  12       34.67       90.35     51.69 o 
  -1  18  12       89.64      114.94     50.97 o 
   0  18  12       79.35       83.11     42.26 o 
   1  18  12      269.65      327.42     96.43 o 
  -1  19  12       15.17       20.63     13.05 o 
   0  19  12      106.30       98.78     42.38 o 
  -3   0  13       11.73       18.70     27.11 o 
  -1   0  13        8.92        4.17      7.08 o 
   1   0  13      488.79      457.35     86.36 o 
   3   0  13      138.34      176.39     64.66 o 
  -4   1  13        3.17       -1.98     38.36 o 
  -3   1  13      992.39      837.56     86.60 o 
  -2   1  13      126.84      132.54     23.61 o 
  -1   1  13        0.01       12.91      9.45 o 
   0   1  13      111.52       92.04     35.41 o 
   1   1  13      363.92      342.64     53.15 o 
   2   1  13      150.95      178.09     42.41 o 
   3   1  13        0.10       12.35      8.14 o 
  -4   2  13        0.53       33.86     46.92 o 
  -3   2  13       23.11       38.72     16.26 o 
  -2   2  13       14.27      -11.73      8.77 o 
  -1   2  13      600.34      638.50     57.75 o 
   0   2  13        2.08      -11.24     11.55 o 
   1   2  13        8.69        7.57     31.42 o 
   2   2  13        0.03       28.22     21.08 o 
   3   2  13       49.87       60.70     27.34 o 
  -4   3  13       80.63      138.39     40.28 o 
  -3   3  13       45.92       43.91     24.00 o 
  -2   3  13      198.80      170.23     25.03 o 
  -1   3  13      496.99      478.43     50.18 o 
   0   3  13      755.26      639.98     70.80 o 
   1   3  13      315.58      324.58     53.99 o 
   2   3  13      228.35      228.20     47.00 o 
   3   3  13        1.36      -14.94      9.54 o 
  -4   4  13       15.20       52.34     39.03 o 
  -3   4  13        2.82       12.45     17.39 o 
  -2   4  13      552.65      578.52     87.57 o 
  -1   4  13      220.95      276.12     37.18 o 
   0   4  13        9.21        9.45     13.73 o 
   1   4  13      260.86      224.27     43.43 o 
   2   4  13        3.42       51.47     24.55 o 
   3   4  13       14.89       10.19     27.76 o 
  -4   5  13        1.50        6.25     21.18 o 
  -3   5  13       20.30       69.40     24.78 o 
  -2   5  13       24.79       52.43     25.78 o 
  -1   5  13       40.94       22.83     15.82 o 
   0   5  13        7.28       13.37     50.01 o 
   1   5  13      237.98      213.38     40.97 o 
   2   5  13       20.38        8.53     28.06 o 
   3   5  13      594.69      648.72     84.08 o 
  -4   6  13       33.25       93.28     44.83 o 
  -3   6  13        0.83       32.59     27.14 o 
  -2   6  13        1.51       -7.23     19.50 o 
  -1   6  13       15.13       36.90     15.03 o 
   0   6  13       16.81       65.23     26.44 o 
   1   6  13      304.89      291.59     52.13 o 
   2   6  13      726.19      683.13     83.10 o 
   3   6  13        0.62       41.16     24.56 o 
  -4   7  13        2.05       43.80     46.64 o 
  -3   7  13       17.07       59.10     48.95 o 
  -2   7  13       43.32       23.92     22.20 o 
  -1   7  13      297.90      316.70     51.89 o 
   0   7  13      216.51      260.18     45.86 o 
   1   7  13       46.06       54.14     26.63 o 
   2   7  13      133.10      181.30     43.14 o 
  -3   8  13      435.18      480.51    105.09 o 
  -2   8  13      465.67      647.53    114.94 o 
  -1   8  13      281.34      256.31     57.06 o 
   0   8  13      269.01      291.92     49.14 o 
   1   8  13      512.52      508.47     67.64 o 
   2   8  13      164.00      190.47     43.66 o 
  -3   9  13      171.15      294.88     89.86 o 
  -2   9  13       88.19       72.73     41.10 o 
  -1   9  13       89.92       87.16     26.79 o 
   0   9  13      146.66      226.23     45.65 o 
   1   9  13     1000.85      974.36     94.42 o 
   2   9  13       84.18      102.83     33.40 o 
  -3  10  13        0.15       56.85     35.92 o 
  -2  10  13      204.29      224.94     84.34 o 
  -1  10  13       67.26      218.23     54.24 o 
   0  10  13       11.96      151.17    193.57 o 
   1  10  13      186.65      117.81     43.25 o 
   2  10  13       42.93       27.48     81.67 o 
  -3  11  13       31.53      100.78     64.48 o 
  -2  11  13        1.22       35.79     29.89 o 
  -1  11  13        3.63       90.76     44.10 o 
   0  11  13       32.64       86.63     47.75 o 
   1  11  13      255.02      247.05     47.71 o 
   2  11  13      105.61      142.80     72.63 o 
  -3  12  13      612.54      765.66    142.66 o 
  -2  12  13       25.20       12.95     33.48 o 
  -1  12  13     2053.78     1823.29    198.03 o 
   0  12  13        9.43       31.71     27.35 o 
   1  12  13      100.75      109.15     31.62 o 
   2  12  13       29.95       46.18     35.69 o 
  -2  13  13        8.56        8.58     53.20 o 
  -1  13  13      149.79      252.98     73.06 o 
   0  13  13        8.08       75.47     45.50 o 
   1  13  13       59.73       94.39     31.59 o 
  -2  14  13       46.93       93.60     52.06 o 
  -1  14  13      162.66      210.61     71.45 o 
   0  14  13       57.79       61.05     45.73 o 
   1  14  13      175.44      283.04     84.37 o 
  -2  15  13       44.58       57.39     50.91 o 
  -1  15  13      151.67      171.07     61.64 o 
   0  15  13        0.02       50.77     42.98 o 
   1  15  13      820.47     1025.02    152.37 o 
  -1  16  13      317.27      368.22     90.39 o 
   0  16  13      751.55      792.08    134.51 o 
  -2   0  14      254.32      190.14     39.83 o 
   0   0  14       30.80       18.03      3.42 o 
   2   0  14       62.68       66.98     38.52 o 
  -3   1  14       40.75       51.16     21.96 o 
  -2   1  14        9.97       -5.85     11.89 o 
  -1   1  14      174.26      196.47     39.57 o 
   0   1  14      187.49      182.16     39.10 o 
   1   1  14      255.38      244.56     47.48 o 
   2   1  14      135.70      155.78     41.72 o 
  -3   2  14        8.20       46.53     33.89 o 
  -2   2  14      759.55      668.22     62.90 o 
  -1   2  14      332.79      347.57     53.46 o 
   0   2  14      610.78      605.62     73.55 o 
   1   2  14        0.00        5.67     10.69 o 
   2   2  14       72.41       90.46     31.22 o 
  -3   3  14      469.12      374.20     47.24 o 
  -2   3  14        0.02       -1.50     17.51 o 
  -1   3  14       74.23       85.78     28.42 o 
   0   3  14       11.52       11.56     22.89 o 
   1   3  14       29.23       51.29     20.51 o 
   2   3  14       63.74       89.91     32.16 o 
  -3   4  14       48.99       65.78     20.44 o 
  -2   4  14       87.21      104.32     31.11 o 
  -1   4  14      352.27      292.72     48.47 o 
   0   4  14        7.22       23.84     41.02 o 
   1   4  14      257.67      257.73     88.96 o 
   2   4  14      119.81      145.85     35.96 o 
  -3   5  14      229.46      264.54     74.88 o 
  -2   5  14       16.71       18.73     19.17 o 
  -1   5  14      250.41      205.25     34.95 o 
   0   5  14     1088.75     1023.31     95.37 o 
   1   5  14       58.96       93.31     30.70 o 
   2   5  14      150.51      153.73     42.07 o 
  -3   6  14      124.77      194.41     67.93 o 
  -2   6  14       97.80      106.54     29.53 o 
  -1   6  14      261.07      218.86     45.08 o 
   0   6  14      131.65      144.80     38.49 o 
   1   6  14      156.56      160.28     39.78 o 
   2   6  14       35.50       -2.73     17.54 o 
  -3   7  14        3.13       36.42     34.86 o 
  -2   7  14        0.45        1.83     13.43 o 
  -1   7  14       25.65       17.41     55.11 o 
   0   7  14      114.85       72.81     26.85 o 
   1   7  14       81.72       63.31     28.03 o 
  -2   8  14      301.99      319.97     57.26 o 
  -1   8  14      137.75      191.99     45.85 o 
   0   8  14      503.56      570.22     72.73 o 
   1   8  14       55.31       85.11     28.77 o 
  -2   9  14       40.54       48.64     49.29 o 
  -1   9  14       42.17       37.44     21.43 o 
   0   9  14     1082.63     1065.45    149.77 o 
   1   9  14       11.15       14.57     14.88 o 
  -2  10  14        6.04       12.00     24.29 o 
  -1  10  14        2.91       50.05     33.35 o 
   0  10  14        0.35       23.80     39.36 o 
   1  10  14      276.73      268.18     51.23 o 
  -2  11  14        0.16       32.05     44.52 o 
  -1  11  14       72.09      232.66     58.81 o 
   0  11  14      246.99      235.76     72.52 o 
  -1  12  14        6.16      101.05     43.60 o 
   0  12  14       22.46      129.02     61.24 o 
  -1   0  15       10.32      -45.52     38.21 o 
  -2   1  15       74.85       74.63     16.59 o 
  -1   1  15      323.93      289.68     50.14 o 
   0   1  15        0.26        5.63     15.06 o 
  -2   2  15        3.38        6.41     21.72 o 
  -1   2  15      463.75      421.58     62.02 o 
   0   2  15      443.15      418.03     63.73 o 
  -2   3  15       76.35      100.29     31.35 o 
  -1   3  15      442.52      394.13     58.68 o 
   0   3  15      133.11       94.70     49.12 o 
  -1   4  15        2.94       39.96     36.08 o 
   0   4  15       76.05       97.75     30.74 o 
  -1   5  15       98.95      132.84     52.22 o 
   0   5  15        8.20       52.25     22.75 o 
  -1   6  15        1.79       36.17     29.88 o 
   0   6  15      230.21      235.12     47.49 o 
                                                 
